# Supplementary material for: Transcriptome and proteome of the corm, leaf and flower of Hypoxis hemerocallidea (African potato)
Source: PLoS One. 2021 Jul 20;16(7):e0253741. doi: 10.1371/journal.pone.0253741 (PMC8291589; doi:10.1371/journal.pone.0253741)
Supplement: S1 File — (XLSX) [file pone.0253741.s017.xlsx]

## Sheet: Sheet2
		Transcriptome and proteome of the corm, leaf and flower of Hypoxis hemerocallidea (African potato)
			Heatmap data and annotation table
Key				Scale(log2(FPKM))
Cluster 1 (upregulated in leaf)			-6.65	0	7.85
Cluster 2 (upregulated in corm)
Cluster 3 (upregulated in flower)
Transcript ID	order	Tuber_1 (log2(FPKM))	Tuber_2 (log2(FPKM))	Leaf_1 (log2(FPKM))	Leaf_2 (log2(FPKM))	Flower_1 (log2(FPKM))	Flower_2 (log2(FPKM))	Sequence length	Best hit to nr	Hit length	e-value	GO Biological Process	GO Cellular Component	GO Molecular Function	Domain	Genus	Species
TRINITY_DN135026_c2_g2_i4	1	-3.4189	-3.4189	2.18214	2.35684	0.858044	1.44077	454	-	-	-	-	-	-	-	-	-
TRINITY_DN139803_c4_g1_i13	2	-2.17389	-2.49119	2.21157	2.62613	-2.49119	2.31858	672	gi|445068904|gb|AGE15421.1| 1-aminocyclopropane-1-carboxylate oxidase	185	2.38e-106	GO:0071398 cellular response to fatty acid | GO:0055114 oxidation-reduction process | GO:0009620 response to fungus	-	GO:0005506 iron ion binding | GO:0009815 1-aminocyclopropane-1-carboxylate oxidase activity | GO:0016706 oxidoreductase activity, acting on paired donors, with incorporation or reduction of molecular oxygen, 2-oxoglutarate as one donor, and incorporation of one atom each of oxygen into both donors	pfam14226 DIOX_N	Hosta	39527|Hosta ventricosa
TRINITY_DN139482_c0_g2_i7	3	-2.4634	-2.4634	1.76226	2.58554	0.344165	0.234823	710	gi|659081813|ref|XP_008441527.1| PREDICTED: chlorophyll a-b binding protein CP24 10A, chloroplastic	106	1.41e-65	GO:0009765 photosynthesis, light harvesting | GO:0010196 nonphotochemical quenching	GO:0010287 plastoglobule | GO:0009941 chloroplast envelope | GO:0009535 chloroplast thylakoid membrane	-	-	Cucumis	3656|Cucumis melo
TRINITY_DN133465_c1_g1_i1	4	-4.02405	-4.02405	2.58391	2.61745	1.45792	1.38883	791	gi|570321187|gb|ETO69135.1| hypothetical protein F444_14193, partial	38	1.23e-05	-	-	-	-	Phytophthora	4792|Phytophthora parasitica
TRINITY_DN132338_c0_g1_i1	5	-0.992654	-0.992654	2.71443	1.25618	-0.992654	-0.992654	1571	gi|695031150|ref|XP_009403077.1| PREDICTED: ABC transporter G family member 11-like	484	2.99e-257	GO:0006200 ATP catabolic process	GO:0009536 plastid | GO:0016020 membrane	GO:0005524 ATP binding | GO:0016887 ATPase activity	pfam00005 ABC_tran | pfam01061 ABC2_membrane	Musa	4641|Musa acuminata
TRINITY_DN139386_c1_g1_i7	6	-1.7429	-1.7429	1.94539	1.78817	-1.7429	1.49513	1468	gi|672157662|ref|XP_008798549.1| PREDICTED: poly(A) polymerase type 3-like isoform X1	266	1.37e-157	GO:0000911 cytokinesis by cell plate formation | GO:0016192 vesicle-mediated transport | GO:0006623 protein targeting to vacuole | GO:0043631 RNA polyadenylation | GO:0000956 nuclear-transcribed mRNA catabolic process | GO:0006397 mRNA processing	GO:0005634 nucleus	GO:0003723 RNA binding | GO:0005515 protein binding | GO:0004652 polynucleotide adenylyltransferase activity	pfam04928 PAP_central | pfam01909 NTP_transf_2	Phoenix	42345|Phoenix dactylifera
TRINITY_DN135364_c0_g1_i3	7	-1.4759	-1.4759	1.24657	0.918614	-0.332507	1.11913	1718	gi|743786106|ref|XP_010922083.1| PREDICTED: ERI1 exoribonuclease 2-like	419	4.9e-199	GO:0090305 nucleic acid phosphodiester bond hydrolysis	-	GO:0003676 nucleic acid binding | GO:0008270 zinc ion binding | GO:0004527 exonuclease activity	pfam00929 RNase_T | pfam06839 zf-GRF	Elaeis	51953|Elaeis guineensis
TRINITY_DN139741_c1_g3_i1	8	-4.41639	-4.41639	3.15779	2.93407	0.713919	2.02701	226	gi|695055739|ref|XP_009416063.1| PREDICTED: chlorophyll a-b binding protein CP29.2, chloroplastic-like	74	4.33e-37	GO:0009765 photosynthesis, light harvesting | GO:0009637 response to blue light | GO:0010218 response to far red light | GO:0010114 response to red light	GO:0010287 plastoglobule | GO:0009941 chloroplast envelope | GO:0009534 chloroplast thylakoid | GO:0009522 photosystem I	GO:0046872 metal ion binding	-	Musa	4641|Musa acuminata
TRINITY_DN137011_c0_g1_i3	9	-1.72705	-1.72705	2.6187	1.47928	-1.72705	1.08318	872	gi|672164639|ref|XP_008802204.1| PREDICTED: 50S ribosomal protein L29, chloroplastic-like	176	5.63e-65	GO:0006412 translation	GO:0005840 ribosome | GO:0009941 chloroplast envelope | GO:0009295 nucleoid | GO:0009570 chloroplast stroma	GO:0003735 structural constituent of ribosome	pfam00831 Ribosomal_L29	Phoenix	42345|Phoenix dactylifera
TRINITY_DN140162_c7_g1_i1	10	-1.13887	-1.13887	1.25811	3.29736	-1.13887	-1.13887	2207	gi|743851480|ref|XP_010940142.1| PREDICTED: alpha-glucan water dikinase, chloroplastic	650	3.1e-299	GO:0006952 defense response | GO:0035335 peptidyl-tyrosine dephosphorylation | GO:0018106 peptidyl-histidine phosphorylation | GO:0009610 response to symbiotic fungus | GO:0005983 starch catabolic process | GO:0009631 cold acclimation	GO:0005739 mitochondrion | GO:0009941 chloroplast envelope | GO:0009570 chloroplast stroma	GO:0004673 protein histidine kinase activity | GO:0043531 ADP binding | GO:0046872 metal ion binding | GO:0005524 ATP binding | GO:0004725 protein tyrosine phosphatase activity | GO:0050521 alpha-glucan, water dikinase activity | GO:0008138 protein tyrosine/serine/threonine phosphatase activity	-	Elaeis	51953|Elaeis guineensis
TRINITY_DN138461_c0_g1_i11	11	-1.18415	-1.18415	2.35711	2.37949	-1.18415	-1.18415	1223	gi|399139292|gb|AFP23421.1| linalool synthase	389	6.41e-135	GO:0006952 defense response | GO:0009625 response to insect | GO:0009753 response to jasmonic acid stimulus | GO:0016106 sesquiterpenoid biosynthetic process | GO:0016099 monoterpenoid biosynthetic process | GO:0033383 geranyl diphosphate metabolic process | GO:0009611 response to wounding | GO:0080027 response to herbivore | GO:0043693 monoterpene biosynthetic process	GO:0005829 cytosol | GO:0009570 chloroplast stroma	GO:0080015 sabinene synthase activity | GO:0052578 alpha-farnesene synthase activity | GO:0030145 manganese ion binding | GO:0034002 (R)-limonene synthase activity | GO:0050550 pinene synthase activity | GO:0000287 magnesium ion binding | GO:0050552 (4S)-limonene synthase activity | GO:0034768 (E)-beta-ocimene synthase activity | GO:0050551 myrcene synthase activity | GO:0042803 protein homodimer…	pfam01397 Terpene_synth	Freesia	867926|Freesia hybrid cultivar
TRINITY_DN139482_c0_g2_i1	12	-1.80813	-1.80813	3.43676	3.79576	-1.80813	-1.80813	516	gi|659081813|ref|XP_008441527.1| PREDICTED: chlorophyll a-b binding protein CP24 10A, chloroplastic	106	7.73e-67	GO:0009765 photosynthesis, light harvesting | GO:0010196 nonphotochemical quenching	GO:0010287 plastoglobule | GO:0009941 chloroplast envelope | GO:0009535 chloroplast thylakoid membrane	-	-	Cucumis	3656|Cucumis melo
TRINITY_DN138095_c2_g3_i7	13	-1.12085	-1.12085	2.01567	2.46772	-1.12085	-1.12085	1170	-	-	-	-	-	-	pfam00769 ERM | pfam00401 ATP-synt_DE	-	-
TRINITY_DN137011_c0_g1_i2	14	-1.84122	-1.84122	2.46	2.70543	-1.84122	0.358219	711	gi|729450197|ref|XP_010523326.1| PREDICTED: 50S ribosomal protein L29, chloroplastic	144	5.8e-61	GO:0006412 translation	GO:0005840 ribosome | GO:0009941 chloroplast envelope | GO:0009295 nucleoid | GO:0009570 chloroplast stroma	GO:0003735 structural constituent of ribosome	pfam00831 Ribosomal_L29	Tarenaya	28532|Tarenaya hassleriana
TRINITY_DN140039_c1_g1_i4	15	-1.61541	-1.61541	1.19935	2.46235	-0.0333319	-0.397555	1410	gi|672181242|ref|XP_008810833.1| PREDICTED: ATP-dependent zinc metalloprotease FTSH 9, chloroplastic/mitochondrial	412	2.59e-245	GO:0030163 protein catabolic process | GO:0009408 response to heat | GO:0006508 proteolysis | GO:0006200 ATP catabolic process	GO:0009941 chloroplast envelope | GO:0031966 mitochondrial membrane | GO:0016021 integral to membrane | GO:0009535 chloroplast thylakoid membrane | GO:0005886 plasma membrane	GO:0008270 zinc ion binding | GO:0004222 metalloendopeptidase activity | GO:0016887 ATPase activity | GO:0005524 ATP binding	pfam00004 AAA | pfam07728 AAA_5 | pfam13401 AAA_22 | pfam09485 CRISPR_Cse2	Phoenix	42345|Phoenix dactylifera
TRINITY_DN139803_c4_g1_i2	16	-2.82555	-2.82555	1.66643	1.78278	0.820263	1.38164	1330	gi|445068904|gb|AGE15421.1| 1-aminocyclopropane-1-carboxylate oxidase	315	2.87e-182	GO:0071398 cellular response to fatty acid | GO:0055114 oxidation-reduction process | GO:0009620 response to fungus	-	GO:0005506 iron ion binding | GO:0009815 1-aminocyclopropane-1-carboxylate oxidase activity | GO:0016706 oxidoreductase activity, acting on paired donors, with incorporation or reduction of molecular oxygen, 2-oxoglutarate as one donor, and incorporation of one atom each of oxygen into both donors	pfam03171 2OG-FeII_Oxy | pfam14226 DIOX_N	Hosta	39527|Hosta ventricosa
TRINITY_DN139228_c1_g2_i1	17	-1.84377	-1.84377	1.93644	2.79547	0.799397	-1.84377	1419	gi|672159750|ref|XP_008799641.1| PREDICTED: NADP-dependent glyceraldehyde-3-phosphate dehydrogenase	348	6e-229	GO:0009902 chloroplast relocation | GO:0019344 cysteine biosynthetic process | GO:0055114 oxidation-reduction process	GO:0005737 cytoplasm	GO:0004028 3-chloroallyl aldehyde dehydrogenase activity | GO:0008886 glyceraldehyde-3-phosphate dehydrogenase (NADP+) (non-phosphorylating) activity	pfam00171 Aldedh	Phoenix	42345|Phoenix dactylifera
TRINITY_DN134402_c11_g1_i2	18	-3.35133	-3.35133	3.93901	3.40016	-1.46928	0.832787	278	-	-	-	-	-	-	-	-	-
TRINITY_DN139476_c3_g1_i3	19	-4.90329	-4.90329	2.92761	2.35565	2.44604	2.07728	256	gi|743889796|ref|XP_010910930.1| PREDICTED: mannose-specific lectin-like	68	9.65e-14	-	GO:0005576 extracellular region	GO:0005537 mannose binding	-	Elaeis	51953|Elaeis guineensis
TRINITY_DN136080_c0_g1_i4	20	-2.3554	-2.3554	3.58587	2.43928	-2.3554	1.04104	463	gi|743841142|ref|XP_010937454.1| PREDICTED: photosystem II reaction center W protein, chloroplastic-like	121	2.07e-45	GO:0006364 rRNA processing | GO:0009657 plastid organization | GO:0010207 photosystem II assembly | GO:0042549 photosystem II stabilization	GO:0016021 integral to membrane | GO:0009535 chloroplast thylakoid membrane | GO:0009523 photosystem II	-	pfam07123 PsbW	Elaeis	51953|Elaeis guineensis
TRINITY_DN139475_c1_g1_i5	21	-1.49985	-1.49985	1.25931	2.51674	-0.343451	-0.432898	1844	gi|672142551|ref|XP_008795130.1| PREDICTED: probable 1-deoxy-D-xylulose-5-phosphate synthase, chloroplastic	574	0.0	GO:0015995 chlorophyll biosynthetic process | GO:0016114 terpenoid biosynthetic process | GO:0009228 thiamine biosynthetic process | GO:0052865 1-deoxy-D-xylulose 5-phosphate biosynthetic process	GO:0009570 chloroplast stroma	GO:0046872 metal ion binding | GO:0008661 1-deoxy-D-xylulose-5-phosphate synthase activity	pfam13292 DXP_synthase_N | pfam02779 Transket_pyr | pfam02780 Transketolase_C	Phoenix	42345|Phoenix dactylifera
TRINITY_DN137140_c5_g1_i7	22	-2.08872	-2.08872	2.54244	2.70777	1.01595	-2.08872	574	gi|743768401|ref|XP_010914474.1| PREDICTED: late embryogenesis abundant protein Lea5-like	79	7.29e-15	GO:0006950 response to stress	-	-	pfam03242 LEA_3	Elaeis	51953|Elaeis guineensis
TRINITY_DN138764_c5_g1_i4	23	-2.3631	-2.3631	3.41632	3.20703	-2.3631	0.46594	459	gi|586669494|ref|XP_006836429.1| PREDICTED: photosystem II 10 kDa polypeptide, chloroplastic	82	2.23e-43	GO:0010270 photosystem II oxygen evolving complex assembly	GO:0009654 oxygen evolving complex | GO:0009534 chloroplast thylakoid	-	pfam04725 PsbR	Amborella	13333|Amborella trichopoda
TRINITY_DN133473_c0_g2_i5	24	-2.28868	-2.28868	1.68318	1.14307	0.601764	1.14934	807	gi|590627712|ref|XP_007026518.1| Glutathione peroxidase 2	190	3.63e-98	GO:0046686 response to cadmium ion | GO:0042631 cellular response to water deprivation | GO:0042542 response to hydrogen peroxide | GO:0009651 response to salt stress | GO:0055114 oxidation-reduction process	GO:0005768 endosome | GO:0005794 Golgi apparatus | GO:0005886 plasma membrane | GO:0009507 chloroplast | GO:0048046 apoplast | GO:0005802 trans-Golgi network	GO:0004602 glutathione peroxidase activity	pfam00255 GSHPx | pfam08534 Redoxin	Theobroma	3641|Theobroma cacao
TRINITY_DN139143_c1_g2_i6	25	-3.51346	-3.51346	2.47347	2.86793	1.16838	0.51714	700	gi|661882222|emb|CDP14198.1| unnamed protein product	60	1.85e-18	GO:0006869 lipid transport	GO:0009505 plant-type cell wall | GO:0016023 cytoplasmic membrane-bounded vesicle | GO:0005886 plasma membrane | GO:0009534 chloroplast thylakoid | GO:0048046 apoplast	GO:0008289 lipid binding | GO:0005516 calmodulin binding	pfam00234 Tryp_alpha_amyl	Coffea	49390|Coffea canephora
TRINITY_DN140084_c1_g1_i4	26	-2.42487	-2.42487	0.93071	1.16237	1.32434	1.43231	1992	gi|743810209|ref|XP_010928833.1| PREDICTED: linoleate 13S-lipoxygenase 2-1, chloroplastic-like	663	0.0	GO:0034440 lipid oxidation | GO:0009753 response to jasmonic acid stimulus | GO:0009620 response to fungus | GO:0009611 response to wounding | GO:0080027 response to herbivore | GO:0009617 response to bacterium | GO:0031408 oxylipin biosynthetic process	GO:0009941 chloroplast envelope | GO:0009535 chloroplast thylakoid membrane | GO:0009570 chloroplast stroma	GO:0016165 lipoxygenase activity | GO:0005506 iron ion binding	pfam00305 Lipoxygenase	Elaeis	51953|Elaeis guineensis
TRINITY_DN138019_c1_g1_i20	27	-1.34067	-1.34067	2.49818	1.24814	-1.34067	0.275689	1206	gi|743818153|ref|XP_010931135.1| PREDICTED: uncharacterized protein LOC105052123	336	2.85e-160	GO:0055114 oxidation-reduction process | GO:0019684 photosynthesis, light reaction | GO:0045454 cell redox homeostasis | GO:0035304 regulation of protein dephosphorylation	GO:0009941 chloroplast envelope | GO:0009535 chloroplast thylakoid membrane	GO:0009055 electron carrier activity | GO:0015035 protein disulfide oxidoreductase activity	pfam13417 GST_N_3 | pfam13409 GST_N_2 | pfam00462 Glutaredoxin	Elaeis	51953|Elaeis guineensis
TRINITY_DN138012_c0_g2_i1	28	-1.74372	-1.74372	2.1301	2.71978	-1.74372	0.381274	801	gi|743820445|ref|XP_010931781.1| PREDICTED: uncharacterized protein LOC105052616	142	4.55e-69	GO:0010090 trichome morphogenesis	GO:0048046 apoplast	-	pfam04398 DUF538	Elaeis	51953|Elaeis guineensis
TRINITY_DN138952_c1_g1_i4	29	-2.23959	-2.23959	2.74801	1.71535	-0.980165	0.995985	983	gi|672143851|ref|XP_008795811.1| PREDICTED: sucrose synthase 4-like, partial	190	8.22e-117	GO:0001666 response to hypoxia | GO:0005986 sucrose biosynthetic process | GO:0005982 starch metabolic process | GO:0010431 seed maturation | GO:0009414 response to water deprivation | GO:0019375 galactolipid biosynthetic process | GO:0010555 response to mannitol stimulus | GO:0010098 suspensor development	GO:0005829 cytosol | GO:0009505 plant-type cell wall | GO:0009507 chloroplast	GO:0016157 sucrose synthase activity	pfam00534 Glycos_transf_1 | pfam13524 Glyco_trans_1_2	Phoenix	42345|Phoenix dactylifera
TRINITY_DN135553_c11_g1_i6	30	-3.37832	-3.37832	2.40522	1.46737	1.05991	1.82414	422	-	-	-	-	-	-	-	-	-
TRINITY_DN139630_c3_g1_i17	31	-2.12388	-2.12388	3.19693	2.31235	-2.12388	0.862351	704	gi|672184192|ref|XP_008812400.1| PREDICTED: uncharacterized protein LOC103723298	154	3.14e-60	GO:0008152 metabolic process	GO:0009536 plastid	GO:0030554 adenyl nucleotide binding | GO:0003824 catalytic activity	pfam00571 CBS	Phoenix	42345|Phoenix dactylifera
TRINITY_DN137410_c3_g1_i2	32	-2.22294	-2.22294	2.27607	2.40297	-0.00695576	-0.226195	823	gi|672164892|ref|XP_008802334.1| PREDICTED: protein ECERIFERUM 26-like	177	3.55e-53	GO:0010025 wax biosynthetic process | GO:0042761 very long-chain fatty acid biosynthetic process	GO:0005634 nucleus | GO:0005783 endoplasmic reticulum | GO:0009535 chloroplast thylakoid membrane	GO:0016747 transferase activity, transferring acyl groups other than amino-acyl groups	-	Phoenix	42345|Phoenix dactylifera
TRINITY_DN138358_c2_g1_i12	33	-2.36284	-2.36284	2.12297	2.83022	1.13388	-1.3614	1152	gi|672112721|ref|XP_008807305.1| PREDICTED: chlorophyll a-b binding protein 6, chloroplastic	240	3.1e-154	GO:0010114 response to red light | GO:0018298 protein-chromophore linkage | GO:0009637 response to blue light | GO:0009768 photosynthesis, light harvesting in photosystem I | GO:0010218 response to far red light	GO:0016021 integral to membrane | GO:0009522 photosystem I | GO:0009941 chloroplast envelope | GO:0009535 chloroplast thylakoid membrane | GO:0009523 photosystem II | GO:0010287 plastoglobule	GO:0016168 chlorophyll binding | GO:0046872 metal ion binding	pfam00504 Chloroa_b-bind	Phoenix	42345|Phoenix dactylifera
TRINITY_DN138717_c2_g1_i9	34	-2.85151	-2.85151	1.9417	1.88347	0.73597	1.14189	795	gi|672162651|ref|XP_008801145.1| PREDICTED: protein CURVATURE THYLAKOID 1A, chloroplastic-like	164	1.35e-64	-	GO:0009535 chloroplast thylakoid membrane | GO:0009941 chloroplast envelope	-	pfam14159 DUF4308 | pfam04749 PLAC8	Phoenix	42345|Phoenix dactylifera
TRINITY_DN138331_c0_g2_i6	35	-1.50476	-1.50476	1.62171	2.14577	-1.50476	0.746804	966	-	-	-	-	-	-	-	-	-
TRINITY_DN134541_c3_g2_i4	36	-1.52231	-1.52231	2.20735	2.16732	-1.52231	0.192263	1131	gi|672162228|ref|XP_008800949.1| PREDICTED: uncharacterized protein LOC103715184 isoform X1	321	8.8e-179	GO:0045893 positive regulation of transcription, DNA-dependent | GO:0042793 transcription from plastid promoter	GO:0005829 cytosol | GO:0009508 plastid chromosome | GO:0009570 chloroplast stroma | GO:0005634 nucleus	GO:0003723 RNA binding	-	Phoenix	42345|Phoenix dactylifera
TRINITY_DN137627_c1_g2_i1	37	-1.29865	-1.29865	2.87272	1.98616	-1.29865	-0.962936	1249	gi|672193091|ref|XP_008775942.1| PREDICTED: proline--tRNA ligase isoform X1	397	5.24e-250	GO:0048316 seed development | GO:0010109 regulation of photosynthesis | GO:0009553 embryo sac development | GO:0048481 ovule development | GO:0006433 prolyl-tRNA aminoacylation	GO:0005739 mitochondrion | GO:0009570 chloroplast stroma	GO:0004827 proline-tRNA ligase activity | GO:0005524 ATP binding	pfam09180 ProRS-C_1 | pfam00587 tRNA-synt_2b | pfam03129 HGTP_anticodon	Phoenix	42345|Phoenix dactylifera
TRINITY_DN139558_c0_g2_i2	38	-2.49938	-2.49938	3.54537	2.9816	-1.39705	-0.131166	580	gi|672170395|ref|XP_008805257.1| PREDICTED: DEAD-box ATP-dependent RNA helicase 53-like	150	3.07e-20	GO:0006200 ATP catabolic process	-	GO:0003676 nucleic acid binding | GO:0008026 ATP-dependent helicase activity | GO:0005524 ATP binding	-	Phoenix	42345|Phoenix dactylifera
TRINITY_DN139374_c6_g1_i4	39	-2.0803	-2.0803	2.34898	1.97368	0.00138039	-0.163441	1080	gi|743809191|ref|XP_011018451.1| PREDICTED: phosphoribulokinase, chloroplastic-like	240	1.67e-143	GO:0042742 defense response to bacterium | GO:0009409 response to cold | GO:0005975 carbohydrate metabolic process | GO:0016310 phosphorylation	GO:0005739 mitochondrion | GO:0009941 chloroplast envelope | GO:0009535 chloroplast thylakoid membrane | GO:0009570 chloroplast stroma | GO:0010319 stromule | GO:0048046 apoplast	GO:0003676 nucleic acid binding | GO:0005524 ATP binding | GO:0008974 phosphoribulokinase activity	pfam00485 PRK	Populus	75702|Populus euphratica
TRINITY_DN134863_c0_g1_i5	40	-2.14608	-2.14608	4.11635	4.46797	-2.14608	-2.14608	344	gi|449540881|gb|EMD31869.1| hypothetical protein CERSUDRAFT_162701, partial	39	5.61e-10	-	-	-	-	Gelatoporia	42742|Gelatoporia subvermispora
TRINITY_DN139603_c1_g1_i9	41	-2.25115	-2.25115	1.65333	1.64492	1.10414	0.099909	780	gi|672202269|ref|XP_008778346.1| PREDICTED: magnesium-protoporphyrin IX monomethyl ester	209	1.53e-138	GO:0055085 transmembrane transport | GO:0055114 oxidation-reduction process | GO:0009658 chloroplast organization | GO:0015979 photosynthesis | GO:0030001 metal ion transport	GO:0009941 chloroplast envelope | GO:0009534 chloroplast thylakoid | GO:0016020 membrane	GO:0048529 magnesium-protoporphyrin IX monomethyl ester (oxidative) cyclase activity | GO:0046873 metal ion transmembrane transporter activity | GO:0005506 iron ion binding	-	Phoenix	42345|Phoenix dactylifera
TRINITY_DN138533_c0_g1_i2	42	-3.42072	-3.42072	2.71736	2.39995	-0.0208631	1.74499	313	gi|52001191|gb|AAU21476.1| chloroplast photosystem I reaction center V	79	1.48e-45	GO:0009773 photosynthetic electron transport in photosystem I | GO:0050821 protein stabilization | GO:0042550 photosystem I stabilization | GO:0009780 photosynthetic NADP+ reduction	GO:0016021 integral to membrane | GO:0009941 chloroplast envelope | GO:0030093 chloroplast photosystem I	GO:0016168 chlorophyll binding	pfam01241 PSI_PSAK	Camellia	4442|Camellia sinensis
TRINITY_DN136872_c0_g1_i6	43	-2.13111	-2.13111	1.63241	0.905918	0.366628	1.35727	1360	gi|672166421|ref|XP_008803139.1| PREDICTED: aldo-keto reductase family 4 member C9-like	278	7.01e-162	GO:0009414 response to water deprivation | GO:0009409 response to cold | GO:0046686 response to cadmium ion | GO:0009651 response to salt stress | GO:0055114 oxidation-reduction process	GO:0009507 chloroplast | GO:0005634 nucleus | GO:0005829 cytosol	GO:0070401 NADP+ binding | GO:0008106 alcohol dehydrogenase (NADP+) activity | GO:0016229 steroid dehydrogenase activity	pfam00248 Aldo_ket_red	Phoenix	42345|Phoenix dactylifera
TRINITY_DN138181_c1_g1_i1	44	-2.92066	-2.92066	2.77182	2.90207	-0.207626	0.375061	806	gi|672151287|ref|XP_008797413.1| PREDICTED: DAG protein, chloroplastic-like isoform X2	174	6.74e-109	-	GO:0009941 chloroplast envelope | GO:0009570 chloroplast stroma	-	-	Phoenix	42345|Phoenix dactylifera
TRINITY_DN139575_c2_g3_i3	45	-2.06054	-2.06054	2.43381	2.8114	0.936394	-2.06054	584	gi|695004689|ref|XP_009388762.1| PREDICTED: chlorophyll a-b binding protein 4, chloroplastic	166	3.42e-91	GO:0009765 photosynthesis, light harvesting | GO:0080167 response to karrikin	GO:0010287 plastoglobule | GO:0009941 chloroplast envelope | GO:0009534 chloroplast thylakoid | GO:0009522 photosystem I | GO:0005739 mitochondrion	GO:0046872 metal ion binding	pfam00504 Chloroa_b-bind	Musa	4641|Musa acuminata
TRINITY_DN139081_c2_g1_i1	46	-1.46589	-1.46589	1.02108	1.31106	-0.845773	1.44542	2772	gi|743873319|ref|XP_010906787.1| PREDICTED: uncharacterized protein LOC105033613	642	1.18e-235	-	GO:0005634 nucleus | GO:0005829 cytosol | GO:0005886 plasma membrane	-	pfam04502 DUF572	Elaeis	51953|Elaeis guineensis
TRINITY_DN138251_c1_g1_i10	47	-1.8513	-1.8513	1.32055	1.54157	0.592835	0.247657	1453	gi|743871554|ref|XP_010906334.1| PREDICTED: bifunctional dihydroflavonol 4-reductase/flavanone 4-reductase-like	333	4.25e-187	GO:0055114 oxidation-reduction process | GO:0044237 cellular metabolic process	-	GO:0045552 dihydrokaempferol 4-reductase activity | GO:0050662 coenzyme binding	pfam01370 Epimerase | pfam13460 NAD_binding_10 | pfam01073 3Beta_HSD | pfam07993 NAD_binding_4 | pfam00106 adh_short	Elaeis	51953|Elaeis guineensis
TRINITY_DN139143_c1_g2_i7	48	-3.53753	-3.53753	2.03108	2.73541	1.38148	0.927077	518	gi|661882222|emb|CDP14198.1| unnamed protein product	68	4.79e-25	GO:0009414 response to water deprivation | GO:0006869 lipid transport | GO:0009737 response to abscisic acid stimulus	GO:0009505 plant-type cell wall | GO:0016023 cytoplasmic membrane-bounded vesicle | GO:0005886 plasma membrane | GO:0009534 chloroplast thylakoid | GO:0048046 apoplast	GO:0008289 lipid binding | GO:0005516 calmodulin binding	pfam00234 Tryp_alpha_amyl | pfam14368 LTP_2	Coffea	49390|Coffea canephora
TRINITY_DN138921_c0_g1_i4	49	-0.769452	-0.769452	1.64062	1.43719	-0.769452	-0.769452	2045	gi|743881047|ref|XP_010908801.1| PREDICTED: signal recognition particle receptor subunit alpha-like	617	0.0	GO:0006623 protein targeting to vacuole | GO:0006184 GTP catabolic process | GO:0048193 Golgi vesicle transport | GO:0006614 SRP-dependent cotranslational protein targeting to membrane	GO:0005786 signal recognition particle, endoplasmic reticulum targeting | GO:0005785 signal recognition particle receptor complex	GO:0005047 signal recognition particle binding | GO:0005525 GTP binding | GO:0003924 GTPase activity	pfam00448 SRP54 | pfam04086 SRP-alpha_N | pfam13401 AAA_22	Elaeis	51953|Elaeis guineensis
TRINITY_DN139683_c0_g1_i6	50	-0.958622	-0.958622	1.7743	2.06019	-0.958622	-0.958622	1815	gi|672130093|ref|XP_008788574.1| PREDICTED: transcription elongation factor SPT6	604	0.0	GO:0006357 regulation of transcription from RNA polymerase II promoter | GO:0006333 chromatin assembly or disassembly | GO:0006414 translational elongation | GO:0032784 regulation of transcription elongation, DNA-dependent | GO:0009630 gravitropism | GO:0006352 transcription initiation, DNA-dependent | GO:0009790 embryo development	GO:0005829 cytosol | GO:0009506 plasmodesma | GO:0005634 nucleus	GO:0003746 translation elongation factor activity | GO:0016788 hydrolase activity, acting on ester bonds | GO:0003677 DNA binding	pfam09371 Tex_N	Phoenix	42345|Phoenix dactylifera
TRINITY_DN138480_c3_g2_i9	51	-2.35276	-2.35276	2.5929	1.55558	0.41384	0.143195	724	gi|743806708|ref|XP_010927772.1| PREDICTED: light-regulated protein-like	86	9.22e-37	-	GO:0009507 chloroplast	-	pfam07207 Lir1	Elaeis	51953|Elaeis guineensis
TRINITY_DN133789_c2_g1_i4	52	-1.16541	-1.16541	1.60901	2.29219	-1.16541	-0.404974	1372	gi|695059880|ref|XP_009418313.1| PREDICTED: 3,9-dihydroxypterocarpan 6A-monooxygenase-like	417	4.47e-161	GO:0055114 oxidation-reduction process	GO:0005794 Golgi apparatus | GO:0009506 plasmodesma | GO:0016023 cytoplasmic membrane-bounded vesicle | GO:0005886 plasma membrane | GO:0005618 cell wall | GO:0005774 vacuolar membrane | GO:0005783 endoplasmic reticulum | GO:0005739 mitochondrion	GO:0004497 monooxygenase activity | GO:0005506 iron ion binding | GO:0020037 heme binding | GO:0016705 oxidoreductase activity, acting on paired donors, with incorporation or reduction of molecular oxygen	pfam00067 p450	Musa	4641|Musa acuminata
TRINITY_DN135280_c4_g2_i2	53	-1.90262	-1.90262	3.26558	1.97669	-1.90262	0.465589	616	gi|743775153|ref|XP_010917954.1| PREDICTED: methyl-CpG-binding domain-containing protein 11-like	141	1.9e-70	-	GO:0005634 nucleus	GO:0003677 DNA binding	pfam01429 MBD	Elaeis	51953|Elaeis guineensis
TRINITY_DN138988_c1_g1_i5	54	-1.62719	-1.62719	1.3385	1.42783	0.234366	0.253689	2237	gi|672141329|ref|XP_008794492.1| PREDICTED: probable inositol transporter 2 isoform X1	575	0.0	GO:0015798 myo-inositol transport | GO:0007275 multicellular organismal development | GO:0055085 transmembrane transport | GO:0015992 proton transport	GO:0016021 integral to membrane	GO:0004872 receptor activity | GO:0005366 myo-inositol:hydrogen symporter activity	pfam00083 Sugar_tr | pfam07690 MFS_1 | pfam01437 PSI	Phoenix	42345|Phoenix dactylifera
TRINITY_DN140120_c2_g1_i7	55	-2.49716	-2.49716	1.16504	1.4758	1.6437	0.709791	2621	gi|672138941|ref|XP_008793242.1| PREDICTED: beta-galactosidase	667	0.0	GO:0005975 carbohydrate metabolic process	GO:0009506 plasmodesma | GO:0009505 plant-type cell wall	GO:0030246 carbohydrate binding | GO:0004565 beta-galactosidase activity	pfam01301 Glyco_hydro_35 | pfam02140 Gal_Lectin | pfam13364 BetaGal_dom4_5	Phoenix	42345|Phoenix dactylifera
TRINITY_DN138442_c3_g1_i2	56	-2.37588	-2.37588	1.01176	1.51018	0.484092	1.74572	1427	gi|743878755|ref|XP_010908254.1| PREDICTED: putative quinone-oxidoreductase homolog, chloroplastic	328	9.83e-171	GO:0055114 oxidation-reduction process	GO:0009941 chloroplast envelope | GO:0005773 vacuole | GO:0005886 plasma membrane | GO:0009535 chloroplast thylakoid membrane	GO:0016491 oxidoreductase activity | GO:0008270 zinc ion binding	pfam13602 ADH_zinc_N_2 | pfam00107 ADH_zinc_N | pfam08240 ADH_N	Elaeis	51953|Elaeis guineensis
TRINITY_DN139528_c1_g1_i1	57	-1.71625	-1.71625	3.4568	3.4082	-1.71625	-1.71625	1688	gi|672142517|ref|XP_008795112.1| PREDICTED: sugar transporter ERD6-like 16 isoform X1	419	7.7e-211	GO:0055085 transmembrane transport | GO:0008643 carbohydrate transport	GO:0016023 cytoplasmic membrane-bounded vesicle | GO:0005886 plasma membrane | GO:0005774 vacuolar membrane | GO:0016021 integral to membrane | GO:0009507 chloroplast | GO:0005634 nucleus	GO:0005351 sugar:hydrogen symporter activity	pfam00083 Sugar_tr | pfam07690 MFS_1 | pfam13520 AA_permease_2 | pfam04893 Yip1 | pfam12822 DUF3816 | pfam03706 UPF0104 | pfam01925 TauE | pfam07456 Hpre_diP_synt_I | pfam00499 Oxidored_q3	Phoenix	42345|Phoenix dactylifera
TRINITY_DN138935_c0_g2_i3	58	-1.78077	-1.78077	1.64643	0.94693	1.26921	-0.301024	1944	gi|672120204|ref|XP_008783360.1| PREDICTED: potassium channel AKT2	566	1.3e-295	GO:0034765 regulation of ion transmembrane transport | GO:0071805 potassium ion transmembrane transport | GO:0042391 regulation of membrane potential | GO:0009737 response to abscisic acid stimulus	GO:0016021 integral to membrane | GO:0009506 plasmodesma | GO:0009536 plastid	GO:0005249 voltage-gated potassium channel activity | GO:0042802 identical protein binding	pfam11834 DUF3354 | pfam12796 Ank_2 | pfam00027 cNMP_binding | pfam13637 Ank_4 | pfam07885 Ion_trans_2 | pfam13857 Ank_5 | pfam00023 Ank | pfam13606 Ank_3	Phoenix	42345|Phoenix dactylifera
TRINITY_DN140018_c1_g1_i3	59	-1.12098	-1.12098	1.86251	0.538029	-1.12098	0.962402	2485	gi|695059899|ref|XP_009418323.1| PREDICTED: arginine decarboxylase-like	712	0.0	GO:0006979 response to oxidative stress | GO:0009446 putrescine biosynthetic process | GO:0048316 seed development | GO:0009753 response to jasmonic acid stimulus | GO:0008295 spermidine biosynthetic process | GO:0006527 arginine catabolic process | GO:0009651 response to salt stress | GO:0009409 response to cold | GO:0009611 response to wounding | GO:0080167 response to karrikin | GO:0009737 res…	-	GO:0008792 arginine decarboxylase activity	pfam02784 Orn_Arg_deC_N | pfam00278 Orn_DAP_Arg_deC	Musa	4641|Musa acuminata
TRINITY_DN137960_c0_g1_i1	60	-2.20989	-2.20989	1.19106	0.731217	0.587124	1.91038	1396	gi|590565172|ref|XP_007009874.1| Adenosine kinase 2	340	4.91e-210	GO:0006166 purine ribonucleoside salvage | GO:0030036 actin cytoskeleton organization | GO:0006167 AMP biosynthetic process | GO:0016310 phosphorylation | GO:0080094 response to trehalose-6-phosphate stimulus | GO:0046686 response to cadmium ion	GO:0005829 cytosol | GO:0009506 plasmodesma | GO:0008290 F-actin capping protein complex | GO:0009507 chloroplast | GO:0005886 plasma membrane | GO:0048046 apoplast	GO:0004001 adenosine kinase activity | GO:0005507 copper ion binding | GO:0016773 phosphotransferase activity, alcohol group as acceptor | GO:0003779 actin binding	pfam00294 PfkB	Theobroma	3641|Theobroma cacao
TRINITY_DN138766_c0_g1_i6	61	-1.89607	-1.89607	3.46359	2.93165	-1.89607	-0.707035	922	gi|743862204|ref|XP_010943476.1| PREDICTED: thioredoxin-like protein CDSP32, chloroplastic	268	7.37e-136	GO:0045454 cell redox homeostasis | GO:0006662 glycerol ether metabolic process | GO:0055114 oxidation-reduction process	GO:0009941 chloroplast envelope	GO:0015035 protein disulfide oxidoreductase activity	pfam00085 Thioredoxin | pfam13098 Thioredoxin_2	Elaeis	51953|Elaeis guineensis
TRINITY_DN134049_c0_g1_i1	62	-0.789042	-0.789042	1.46495	1.69122	-0.789042	-0.789042	2041	gi|743869286|ref|XP_010905778.1| PREDICTED: serine protease SPPA, chloroplastic isoform X1	625	0.0	GO:0016311 dephosphorylation | GO:0006465 signal peptide processing | GO:0006508 proteolysis	GO:0009941 chloroplast envelope | GO:0009534 chloroplast thylakoid | GO:0016021 integral to membrane | GO:0005739 mitochondrion	GO:0003993 acid phosphatase activity | GO:0004252 serine-type endopeptidase activity	pfam01343 Peptidase_S49	Elaeis	51953|Elaeis guineensis
TRINITY_DN139444_c3_g4_i1	63	-3.31976	-3.31976	2.74654	2.49386	0.670737	0.728385	876	gi|586686980|ref|XP_006842078.1| PREDICTED: ribulose-phosphate 3-epimerase, chloroplastic	224	2.69e-142	GO:0019253 reductive pentose-phosphate cycle | GO:0006098 pentose-phosphate shunt | GO:0009409 response to cold | GO:0009624 response to nematode	GO:0009941 chloroplast envelope | GO:0009535 chloroplast thylakoid membrane | GO:0009570 chloroplast stroma | GO:0010319 stromule | GO:0048046 apoplast	GO:0046872 metal ion binding | GO:0004750 ribulose-phosphate 3-epimerase activity	pfam00834 Ribul_P_3_epim | pfam00215 OMPdecase	Amborella	13333|Amborella trichopoda
TRINITY_DN139550_c1_g3_i1	64	-2.88388	-2.88388	3.64675	4.16663	-2.88388	0.838258	292	gi|743838545|ref|XP_010936732.1| PREDICTED: carbonic anhydrase, chloroplastic-like	44	1.08e-15	GO:0042742 defense response to bacterium | GO:0009409 response to cold | GO:0010119 regulation of stomatal movement | GO:0010037 response to carbon dioxide | GO:0009817 defense response to fungus, incompatible interaction | GO:0008152 metabolic process | GO:0015976 carbon utilization	GO:0005829 cytosol | GO:0009941 chloroplast envelope | GO:0009535 chloroplast thylakoid membrane | GO:0009570 chloroplast stroma | GO:0005886 plasma membrane | GO:0010319 stromule | GO:0048046 apoplast	GO:0004089 carbonate dehydratase activity | GO:0008270 zinc ion binding	-	Elaeis	51953|Elaeis guineensis
TRINITY_DN136984_c1_g2_i2	65	-1.77289	-1.77289	2.21115	3.20686	-1.77289	-0.0993352	572	gi|590701263|ref|XP_007046354.1| Uncharacterized protein TCM_011894	62	1.81e-10	-	-	-	-	Theobroma	3641|Theobroma cacao
TRINITY_DN139182_c0_g1_i5	66	-1.25954	-1.25954	1.25824	1.29578	-1.25954	1.2246	1797	gi|743805121|ref|XP_010927360.1| PREDICTED: vacuolar cation/proton exchanger 1a-like isoform X2	433	3.44e-247	GO:0006814 sodium ion transport | GO:0009733 response to auxin stimulus | GO:0030026 cellular manganese ion homeostasis | GO:0070588 calcium ion transmembrane transport | GO:0048364 root development | GO:0006882 cellular zinc ion homeostasis | GO:0055062 phosphate ion homeostasis | GO:0006874 cellular calcium ion homeostasis | GO:0006793 phosphorus metabolic process | GO:0010351 lithium ion trans…	GO:0016021 integral to membrane | GO:0009705 plant-type vacuole membrane	GO:0015369 calcium:hydrogen antiporter activity	pfam01699 Na_Ca_ex	Elaeis	51953|Elaeis guineensis
TRINITY_DN137718_c0_g1_i2	67	-1.51416	-1.51416	1.08682	1.58412	-1.51416	1.87154	1408	gi|672126157|ref|XP_008786517.1| PREDICTED: uncharacterized protein At3g15000, mitochondrial-like	336	8.95e-122	GO:0045893 positive regulation of transcription, DNA-dependent | GO:0006399 tRNA metabolic process | GO:0015992 proton transport | GO:0035304 regulation of protein dephosphorylation | GO:0002103 endonucleolytic cleavage of tetracistronic rRNA transcript (SSU-rRNA, LSU-rRNA, 4.5S-rRNA, 5S-rRNA) | GO:0010207 photosystem II assembly | GO:0009902 chloroplast relocation | GO:0009965 leaf morphogenesis…	GO:0009941 chloroplast envelope | GO:0005794 Golgi apparatus | GO:0005829 cytosol | GO:0016471 vacuolar proton-transporting V-type ATPase complex | GO:0005886 plasma membrane | GO:0005739 mitochondrion	GO:0008270 zinc ion binding | GO:0016820 hydrolase activity, acting on acid anhydrides, catalyzing transmembrane movement of substances | GO:0004842 ubiquitin-protein ligase activity	-	Phoenix	42345|Phoenix dactylifera
TRINITY_DN136985_c0_g2_i3	68	-1.59852	-1.59852	0.26621	0.731751	1.28588	0.9132	2523	gi|743865353|ref|XP_010904809.1| PREDICTED: acyl-CoA-binding domain-containing protein 4 isoform X1	674	0.0	GO:0006869 lipid transport | GO:0009723 response to ethylene stimulus | GO:0009416 response to light stimulus | GO:0009753 response to jasmonic acid stimulus	GO:0005634 nucleus | GO:0005829 cytosol	GO:0000062 fatty-acyl-CoA binding | GO:0005515 protein binding	pfam00887 ACBP | pfam13415 Kelch_3 | pfam13418 Kelch_4 | pfam13854 Kelch_5 | pfam01344 Kelch_1 | pfam13964 Kelch_6 | pfam07646 Kelch_2 | pfam01920 Prefoldin_2	Elaeis	51953|Elaeis guineensis
TRINITY_DN139909_c1_g1_i3	69	-2.43434	-2.43434	1.41666	1.22284	1.06634	1.16284	1155	gi|743776782|ref|XP_010918806.1| PREDICTED: probable inorganic phosphate transporter 1-8	322	1.07e-186	GO:0035435 phosphate ion transmembrane transport | GO:0016036 cellular response to phosphate starvation | GO:0009737 response to abscisic acid stimulus	GO:0016021 integral to membrane | GO:0009506 plasmodesma | GO:0005773 vacuole | GO:0005794 Golgi apparatus | GO:0005634 nucleus | GO:0005886 plasma membrane	GO:0015293 symporter activity | GO:0005315 inorganic phosphate transmembrane transporter activity | GO:0015114 phosphate ion transmembrane transporter activity	pfam00083 Sugar_tr	Elaeis	51953|Elaeis guineensis
TRINITY_DN139788_c1_g2_i7	70	-2.45663	-2.45663	2.0213	1.93925	0.577055	0.375651	1223	gi|661884037|emb|CDP12299.1| unnamed protein product	398	2.37e-218	GO:0055114 oxidation-reduction process | GO:0010189 vitamin E biosynthetic process | GO:0015995 chlorophyll biosynthetic process | GO:0015979 photosynthesis	GO:0009941 chloroplast envelope | GO:0009535 chloroplast thylakoid membrane	GO:0016628 oxidoreductase activity, acting on the CH-CH group of donors, NAD or NADP as acceptor | GO:0045550 geranylgeranyl reductase activity	-	Coffea	49390|Coffea canephora
TRINITY_DN138401_c0_g1_i5	71	-1.15349	-1.15349	2.65191	1.96204	-1.15349	-1.15349	1024	gi|359472709|ref|XP_002281154.2| PREDICTED: protein CHUP1, chloroplastic	312	1.68e-176	GO:0045893 positive regulation of transcription, DNA-dependent | GO:0035304 regulation of protein dephosphorylation | GO:0010207 photosystem II assembly | GO:0009902 chloroplast relocation | GO:0042793 transcription from plastid promoter | GO:0006364 rRNA processing | GO:0010027 thylakoid membrane organization	GO:0009707 chloroplast outer membrane | GO:0005634 nucleus	-	-	Vitis	29760|Vitis vinifera
TRINITY_DN139442_c2_g1_i3	72	-2.68865	-2.68865	2.67567	2.34062	0.0975233	0.263492	898	gi|743874493|ref|XP_010907090.1| PREDICTED: catalase isozyme 1-like	220	1.49e-140	GO:0009648 photoperiodism | GO:0042744 hydrogen peroxide catabolic process | GO:0055114 oxidation-reduction process | GO:0008219 cell death | GO:0009409 response to cold | GO:0045454 cell redox homeostasis | GO:0009970 cellular response to sulfate starvation | GO:0006995 cellular response to nitrogen starvation | GO:0046686 response to cadmium ion | GO:0016036 cellular response to phosphate starv…	GO:0005618 cell wall | GO:0005739 mitochondrion | GO:0009506 plasmodesma | GO:0009941 chloroplast envelope | GO:0009570 chloroplast stroma | GO:0005773 vacuole | GO:0022626 cytosolic ribosome | GO:0005886 plasma membrane | GO:0010319 stromule | GO:0048046 apoplast	GO:0050897 cobalt ion binding | GO:0004096 catalase activity | GO:0020037 heme binding	pfam06628 Catalase-rel	Elaeis	51953|Elaeis guineensis
TRINITY_DN139647_c5_g2_i3	73	-1.69976	-1.69976	2.62519	2.95599	-1.69976	-0.481909	1164	gi|672147307|ref|XP_008797107.1| PREDICTED: chalcone synthase 1	361	6.7e-221	GO:0006979 response to oxidative stress | GO:0009733 response to auxin stimulus | GO:0010224 response to UV-B | GO:0009753 response to jasmonic acid stimulus | GO:0009926 auxin polar transport | GO:0009611 response to wounding | GO:0031540 regulation of anthocyanin biosynthetic process | GO:0009629 response to gravity	GO:0009705 plant-type vacuole membrane | GO:0005783 endoplasmic reticulum | GO:0005634 nucleus	GO:0016210 naringenin-chalcone synthase activity	pfam00195 Chal_sti_synt_N | pfam02797 Chal_sti_synt_C | pfam08545 ACP_syn_III | pfam08541 ACP_syn_III_C	Phoenix	42345|Phoenix dactylifera
TRINITY_DN139518_c4_g2_i5	74	-2.88942	-2.88942	2.54331	3.36997	0.274723	-0.409155	447	gi|326487308|dbj|BAJ89638.1| predicted protein	90	1.27e-45	GO:0035304 regulation of protein dephosphorylation | GO:0010207 photosystem II assembly | GO:0042742 defense response to bacterium | GO:0042549 photosystem II stabilization | GO:0010205 photoinhibition	GO:0048046 apoplast | GO:0055035 plastid thylakoid membrane | GO:0009279 cell outer membrane | GO:0009654 oxygen evolving complex | GO:0016021 integral to membrane | GO:0009543 chloroplast thylakoid lumen | GO:0010287 plastoglobule | GO:0019898 extrinsic to membrane	GO:0005509 calcium ion binding | GO:0010242 oxygen evolving activity | GO:0008266 poly(U) RNA binding	-	Hordeum	4513|Hordeum vulgare
TRINITY_DN138166_c0_g1_i14	75	-0.701561	-0.701561	1.30492	1.50133	-0.701561	-0.701561	2855	gi|743764340|ref|XP_010912376.1| PREDICTED: two-component response regulator-like APRR3	721	2.14e-259	GO:0000160 two-component signal transduction system (phosphorelay) | GO:0035556 intracellular signal transduction | GO:0009266 response to temperature stimulus | GO:0007623 circadian rhythm | GO:0045892 negative regulation of transcription, DNA-dependent | GO:0010017 red or far-red light signaling pathway	GO:0005739 mitochondrion	GO:0000156 two-component response regulator activity | GO:0003677 DNA binding	pfam00072 Response_reg | pfam06203 CCT	Elaeis	51953|Elaeis guineensis
TRINITY_DN139839_c2_g1_i9	76	-2.4509	-2.4509	3.16875	2.8308	-2.4509	1.35315	475	gi|548844033|gb|ERN03671.1| hypothetical protein AMTR_s00144p00077420	113	5.87e-12	-	-	-	-	Amborella	13333|Amborella trichopoda
TRINITY_DN139573_c2_g1_i4	77	-2.3128	-2.3128	2.28913	1.74517	0.400236	0.191058	1184	gi|743759015|ref|XP_010929892.1| PREDICTED: ATP synthase gamma chain 1, chloroplastic	366	1.94e-199	GO:2000067 regulation of root morphogenesis | GO:0009772 photosynthetic electron transport in photosystem II | GO:0015986 ATP synthesis coupled proton transport	GO:0009941 chloroplast envelope | GO:0045261 proton-transporting ATP synthase complex, catalytic core F(1) | GO:0009535 chloroplast thylakoid membrane	GO:0046961 proton-transporting ATPase activity, rotational mechanism | GO:0046933 hydrogen ion transporting ATP synthase activity, rotational mechanism	pfam00231 ATP-synt	Elaeis	51953|Elaeis guineensis
TRINITY_DN138902_c1_g1_i1	78	-2.63087	-2.63087	2.19166	2.55765	0.229103	0.283316	1168	gi|743766852|ref|XP_010913676.1| PREDICTED: uncharacterized protein DS12 from 2D-PAGE of leaf, chloroplastic	282	2.21e-145	GO:0009744 response to sucrose stimulus | GO:0009409 response to cold | GO:0008152 metabolic process | GO:0009416 response to light stimulus	GO:0009941 chloroplast envelope | GO:0010319 stromule | GO:0009570 chloroplast stroma | GO:0009535 chloroplast thylakoid membrane	GO:0016597 amino acid binding	pfam13291 ACT_4	Elaeis	51953|Elaeis guineensis
TRINITY_DN135806_c5_g1_i9	79	-3.0747	-3.0747	2.2845	2.6889	0.00902163	1.16699	395	gi|802539244|ref|XP_012070080.1| PREDICTED: glycine-rich RNA-binding protein-like	30	2.68e-06	-	-	-	-	Jatropha	180498|Jatropha curcas
TRINITY_DN136607_c1_g1_i1	80	-3.03299	-3.03299	2.32368	2.3781	0.873514	0.490695	747	gi|743773620|ref|XP_010917160.1| PREDICTED: uncharacterized protein LOC105041818	123	7.01e-38	GO:0015979 photosynthesis	GO:0009523 photosystem II | GO:0009535 chloroplast thylakoid membrane	GO:0003824 catalytic activity	-	Elaeis	51953|Elaeis guineensis
TRINITY_DN138489_c3_g1_i16	81	-2.24496	-2.24496	1.85887	2.55744	0.193595	-0.119974	844	gi|695078888|ref|XP_009386845.1| PREDICTED: two-component response regulator ARR8	179	1.71e-78	GO:0000160 two-component signal transduction system (phosphorelay) | GO:0035556 intracellular signal transduction | GO:0006355 regulation of transcription, DNA-dependent | GO:0007623 circadian rhythm | GO:0009735 response to cytokinin stimulus	-	GO:0000156 two-component response regulator activity | GO:0003677 DNA binding	pfam00072 Response_reg	Musa	4641|Musa acuminata
TRINITY_DN139658_c0_g1_i9	82	-1.60152	-1.60152	2.0398	1.90056	0.864196	-1.60152	1655	gi|672133745|ref|XP_008790506.1| PREDICTED: CBL-interacting protein kinase 1-like	445	2.25e-244	GO:0006468 protein phosphorylation | GO:0009651 response to salt stress | GO:0007165 signal transduction | GO:0009737 response to abscisic acid stimulus	GO:0005886 plasma membrane	GO:0004674 protein serine/threonine kinase activity | GO:0005524 ATP binding | GO:0004713 protein tyrosine kinase activity	pfam00069 Pkinase | pfam07714 Pkinase_Tyr | pfam03822 NAF	Phoenix	42345|Phoenix dactylifera
TRINITY_DN139739_c3_g3_i7	83	-1.49883	-1.49883	1.70374	1.14917	1.64358	-1.49883	1367	gi|672140594|ref|XP_008794107.1| PREDICTED: NADP-dependent malic enzyme-like isoform X1	364	8.88e-223	GO:0055114 oxidation-reduction process | GO:0006108 malate metabolic process | GO:0051289 protein homotetramerization | GO:0046686 response to cadmium ion	GO:0005829 cytosol | GO:0005618 cell wall | GO:0009506 plasmodesma | GO:0005774 vacuolar membrane | GO:0009507 chloroplast | GO:0005886 plasma membrane | GO:0048046 apoplast	GO:0051287 NAD binding | GO:0008270 zinc ion binding | GO:0004473 malate dehydrogenase (oxaloacetate-decarboxylating) (NADP+) activity | GO:0050897 cobalt ion binding | GO:0004471 malate dehydrogenase (decarboxylating) activity | GO:0042803 protein homodimerization activity | GO:0008948 oxaloacetate decarboxylase activity	pfam03949 Malic_M	Phoenix	42345|Phoenix dactylifera
TRINITY_DN139741_c1_g1_i5	84	-2.77232	-2.77232	2.52553	2.69339	-0.325536	0.651257	657	gi|586717887|ref|XP_006848193.1| PREDICTED: chlorophyll a-b binding protein CP29.2, chloroplastic	153	2.31e-97	GO:0009765 photosynthesis, light harvesting | GO:0009637 response to blue light | GO:0010218 response to far red light | GO:0010114 response to red light	GO:0010287 plastoglobule | GO:0009941 chloroplast envelope | GO:0009534 chloroplast thylakoid | GO:0009522 photosystem I	GO:0046872 metal ion binding	pfam00504 Chloroa_b-bind	Amborella	13333|Amborella trichopoda
TRINITY_DN139482_c0_g2_i4	85	-2.24842	-2.24842	2.15048	2.53488	-0.428345	0.239836	546	gi|659081813|ref|XP_008441527.1| PREDICTED: chlorophyll a-b binding protein CP24 10A, chloroplastic	106	1.2e-66	GO:0009765 photosynthesis, light harvesting | GO:0010196 nonphotochemical quenching	GO:0010287 plastoglobule | GO:0009941 chloroplast envelope | GO:0009535 chloroplast thylakoid membrane	-	-	Cucumis	3656|Cucumis melo
TRINITY_DN139189_c1_g1_i3	86	-2.08083	-2.08083	1.93057	0.676618	0.815634	0.738837	1001	gi|695019513|ref|XP_009396771.1| PREDICTED: random slug protein 5-like	246	1.61e-123	GO:0006810 transport	GO:0005622 intracellular	GO:0005215 transporter activity	pfam00650 CRAL_TRIO | pfam13716 CRAL_TRIO_2 | pfam03765 CRAL_TRIO_N	Musa	4641|Musa acuminata
TRINITY_DN139215_c0_g1_i2	87	-2.69391	-2.69391	1.05025	1.70198	0.964989	1.67059	1254	gi|672161448|ref|XP_008800539.1| PREDICTED: cell division cycle protein 48 homolog	360	6.54e-234	GO:0051301 cell division | GO:0045732 positive regulation of protein catabolic process | GO:0009846 pollen germination | GO:0046686 response to cadmium ion | GO:0009860 pollen tube growth	GO:0005654 nucleoplasm | GO:0048046 apoplast | GO:0022626 cytosolic ribosome | GO:0005618 cell wall | GO:0005794 Golgi apparatus | GO:0005730 nucleolus | GO:0005819 spindle | GO:0005635 nuclear envelope | GO:0009506 plasmodesma | GO:0005886 plasma membrane	GO:0017111 nucleoside-triphosphatase activity | GO:0042802 identical protein binding | GO:0005524 ATP binding	pfam00004 AAA | pfam07728 AAA_5 | pfam13401 AAA_22	Phoenix	42345|Phoenix dactylifera
TRINITY_DN137982_c2_g3_i2	88	-4.46006	-4.46006	3.56566	2.90191	1.87243	0.580127	276	gi|937897043|dbj|BAS73023.1| Os01g0600900, partial	40	1.39e-18	-	-	-	-	Oryza	4530|Oryza sativa
TRINITY_DN138659_c0_g1_i4	89	-3.57602	-3.57602	1.04239	1.29759	2.24574	2.56633	575	gi|672157685|ref|XP_008798560.1| PREDICTED: non-specific lipid-transfer protein 1-like	82	6.74e-28	GO:0009414 response to water deprivation | GO:0006869 lipid transport | GO:0009737 response to abscisic acid stimulus	GO:0009505 plant-type cell wall | GO:0009506 plasmodesma | GO:0016023 cytoplasmic membrane-bounded vesicle | GO:0005886 plasma membrane | GO:0009534 chloroplast thylakoid | GO:0048046 apoplast	GO:0008289 lipid binding | GO:0005516 calmodulin binding	pfam00234 Tryp_alpha_amyl | pfam14368 LTP_2	Phoenix	42345|Phoenix dactylifera
TRINITY_DN137543_c3_g1_i2	90	-2.93956	-2.93956	2.70827	2.82891	0.458786	-0.116835	851	gi|27549566|gb|AAO17067.1| glycolate oxidase	180	2.07e-105	GO:0055114 oxidation-reduction process | GO:0042742 defense response to bacterium | GO:0010204 defense response signaling pathway, resistance gene-independent | GO:0050665 hydrogen peroxide biosynthetic process	GO:0005777 peroxisome | GO:0009506 plasmodesma | GO:0009570 chloroplast stroma | GO:0022626 cytosolic ribosome | GO:0016020 membrane | GO:0005634 nucleus | GO:0048046 apoplast	GO:0052853 long-chain-(S)-2-hydroxy-long-chain-acid oxidase activity | GO:0008891 glycolate oxidase activity | GO:0052854 medium-chain-(S)-2-hydroxy-acid oxidase activity | GO:0052852 very-long-chain-(S)-2-hydroxy-acid oxidase activity | GO:0010181 FMN binding	pfam01070 FMN_dh	Zantedeschia	69721|Zantedeschia aethiopica
TRINITY_DN139709_c1_g1_i6	91	-1.50343	-1.50343	1.06241	0.793471	0.202329	0.948641	2413	gi|672109075|ref|XP_008788363.1| PREDICTED: alkaline/neutral invertase CINV1	631	0.0	GO:0005982 starch metabolic process | GO:0048364 root development | GO:0005987 sucrose catabolic process | GO:0048825 cotyledon development | GO:0042542 response to hydrogen peroxide	GO:0005739 mitochondrion | GO:0009507 chloroplast	GO:0033926 glycopeptide alpha-N-acetylgalactosaminidase activity | GO:0004575 sucrose alpha-glucosidase activity	pfam12899 Glyco_hydro_100 | pfam06202 GDE_C	Phoenix	42345|Phoenix dactylifera
TRINITY_DN139691_c3_g2_i3	92	-1.86997	-2.35333	3.00928	2.4668	-0.537755	-0.715025	1356	gi|255556984|ref|XP_002519525.1| ribonucleoprotein, chloroplast, putative	273	3.96e-114	GO:0009409 response to cold | GO:0045087 innate immune response | GO:0009737 response to abscisic acid stimulus	GO:0019013 viral nucleocapsid | GO:0009941 chloroplast envelope | GO:0009535 chloroplast thylakoid membrane | GO:0009570 chloroplast stroma | GO:0030529 ribonucleoprotein complex | GO:0010319 stromule	GO:0008266 poly(U) RNA binding | GO:0000166 nucleotide binding	pfam00076 RRM_1 | pfam14259 RRM_6 | pfam13893 RRM_5	Ricinus	3988|Ricinus communis
TRINITY_DN139024_c1_g2_i11	93	-2.11642	-2.11642	2.53647	2.09155	-0.966507	0.571316	876	gi|695057024|ref|XP_009416763.1| PREDICTED: photosystem I reaction center subunit III, chloroplastic-like	190	3.54e-111	GO:0015979 photosynthesis	GO:0010287 plastoglobule | GO:0009941 chloroplast envelope | GO:0009543 chloroplast thylakoid lumen | GO:0009538 photosystem I reaction center | GO:0005739 mitochondrion	GO:0008270 zinc ion binding	pfam02507 PSI_PsaF	Musa	4641|Musa acuminata
TRINITY_DN137607_c2_g1_i2	94	-3.89736	-3.89736	1.99087	1.48545	1.87263	2.44577	640	gi|697181458|ref|XP_009599722.1| PREDICTED: abscisic stress-ripening protein 2-like	107	1.47e-49	GO:0006950 response to stress	-	-	-	Nicotiana	4098|Nicotiana tomentosiformis
TRINITY_DN136402_c0_g2_i5	95	-1.6478	-1.6478	1.61434	2.19277	1.13629	-1.6478	978	gi|743822385|ref|XP_010932264.1| PREDICTED: 28 kDa ribonucleoprotein, chloroplastic-like	297	6.41e-135	GO:0016553 base conversion or substitution editing | GO:0045087 innate immune response | GO:0009631 cold acclimation | GO:0043489 RNA stabilization	GO:0019013 viral nucleocapsid | GO:0009941 chloroplast envelope | GO:0009535 chloroplast thylakoid membrane | GO:0009570 chloroplast stroma | GO:0030529 ribonucleoprotein complex	GO:0008266 poly(U) RNA binding | GO:0000166 nucleotide binding | GO:0003824 catalytic activity	pfam00076 RRM_1 | pfam14259 RRM_6 | pfam13893 RRM_5	Elaeis	51953|Elaeis guineensis
TRINITY_DN138128_c4_g1_i7	96	-2.00185	-2.00185	2.02681	2.34199	-0.651915	0.286808	1471	-	-	-	-	-	-	-	-	-
TRINITY_DN139991_c1_g2_i29	97	-2.37659	-2.37659	2.11308	2.12619	-0.482451	0.996362	1377	gi|672181716|ref|XP_008811084.1| PREDICTED: bifunctional nuclease 2-like isoform X1	327	2.77e-162	GO:0090305 nucleic acid phosphodiester bond hydrolysis | GO:0031063 regulation of histone deacetylation | GO:0009611 response to wounding | GO:0016567 protein ubiquitination | GO:0050832 defense response to fungus | GO:0045892 negative regulation of transcription, DNA-dependent	GO:0005634 nucleus	GO:0043565 sequence-specific DNA binding | GO:0004518 nuclease activity	pfam02577 DNase-RNase | pfam02151 UVR	Phoenix	42345|Phoenix dactylifera
TRINITY_DN139482_c0_g1_i1	98	-2.32695	-2.32695	3.27804	2.95389	-2.32695	0.748923	388	gi|672134305|ref|XP_008790804.1| PREDICTED: chlorophyll a-b binding protein CP24 10A, chloroplastic-like	115	3.15e-56	GO:0009765 photosynthesis, light harvesting | GO:0010196 nonphotochemical quenching	GO:0010287 plastoglobule | GO:0009941 chloroplast envelope | GO:0009535 chloroplast thylakoid membrane	-	-	Phoenix	42345|Phoenix dactylifera
TRINITY_DN139366_c2_g2_i1	99	-2.28945	-2.28945	1.63132	1.71281	0.351405	0.883361	1736	gi|695051374|ref|XP_009413710.1| PREDICTED: glutamyl-tRNA reductase 2	531	4.69e-258	GO:0006979 response to oxidative stress | GO:0006782 protoporphyrinogen IX biosynthetic process | GO:0015995 chlorophyll biosynthetic process | GO:0055114 oxidation-reduction process	GO:0009507 chloroplast	GO:0050661 NADP binding | GO:0008883 glutamyl-tRNA reductase activity	pfam05201 GlutR_N | pfam01488 Shikimate_DH | pfam00745 GlutR_dimer	Musa	4641|Musa acuminata
TRINITY_DN168442_c0_g1_i1	100	-4.99877	-4.99877	2.9819	2.29794	2.30469	2.41301	307	-	-	-	-	-	-	-	-	-
TRINITY_DN139480_c1_g1_i3	101	-1.94369	-1.94369	1.52046	0.975653	0.444503	0.94676	3095	gi|743790326|ref|XP_010923139.1| PREDICTED: LOW QUALITY PROTEIN: alpha-glucan phosphorylase, H isozyme-like	844	0.0	GO:0009414 response to water deprivation | GO:0005975 carbohydrate metabolic process | GO:0046686 response to cadmium ion | GO:0009266 response to temperature stimulus	GO:0009507 chloroplast	GO:0008184 glycogen phosphorylase activity | GO:0030170 pyridoxal phosphate binding | GO:0016597 amino acid binding	pfam00343 Phosphorylase	Elaeis	51953|Elaeis guineensis
TRINITY_DN139642_c6_g2_i6	102	-3.23932	-3.23932	2.80939	2.97994	0.108767	0.580548	775	gi|116519121|gb|ABJ99590.1| type III chlorophyll a/b-binding protein	239	1.77e-150	GO:0009765 photosynthesis, light harvesting	GO:0010287 plastoglobule | GO:0009522 photosystem I | GO:0009535 chloroplast thylakoid membrane	GO:0046872 metal ion binding	pfam00504 Chloroa_b-bind	Lycoris	152838|Lycoris aurea
TRINITY_DN139550_c1_g1_i6	103	-2.7593	-2.7593	4.30382	3.91371	-2.7593	0.0603702	506	gi|672163920|ref|XP_008801822.1| PREDICTED: carbonic anhydrase 2 isoform X1	136	3.18e-67	GO:0042742 defense response to bacterium | GO:0009409 response to cold | GO:0010119 regulation of stomatal movement | GO:0010037 response to carbon dioxide | GO:0009817 defense response to fungus, incompatible interaction | GO:0008152 metabolic process | GO:0015976 carbon utilization	GO:0005829 cytosol | GO:0005739 mitochondrion | GO:0009941 chloroplast envelope | GO:0009535 chloroplast thylakoid membrane | GO:0009570 chloroplast stroma | GO:0005886 plasma membrane | GO:0010319 stromule | GO:0048046 apoplast	GO:0004089 carbonate dehydratase activity | GO:0008270 zinc ion binding	-	Phoenix	42345|Phoenix dactylifera
TRINITY_DN138719_c1_g2_i6	104	-0.927311	-0.927311	1.76846	1.94078	-0.927311	-0.927311	1485	gi|743835124|ref|XP_010935728.1| PREDICTED: OTU domain-containing protein DDB_G0284757 isoform X1	340	2.79e-195	GO:0009695 jasmonic acid biosynthetic process | GO:0009611 response to wounding | GO:0010286 heat acclimation | GO:0006508 proteolysis | GO:0009753 response to jasmonic acid stimulus | GO:0009620 response to fungus	GO:0005737 cytoplasm | GO:0005634 nucleus	GO:0008234 cysteine-type peptidase activity	pfam02338 OTU	Elaeis	51953|Elaeis guineensis
TRINITY_DN137686_c2_g1_i1	105	-1.6513	-1.6513	2.28896	1.44698	-1.6513	1.21798	1039	gi|659069073|ref|XP_008448031.1| PREDICTED: uncharacterized protein At5g02240	260	2.69e-153	GO:0006468 protein phosphorylation | GO:0042742 defense response to bacterium | GO:0009737 response to abscisic acid stimulus	GO:0005829 cytosol | GO:0005774 vacuolar membrane | GO:0009579 thylakoid | GO:0009570 chloroplast stroma | GO:0005886 plasma membrane | GO:0048046 apoplast	GO:0005507 copper ion binding | GO:0004674 protein serine/threonine kinase activity | GO:0005524 ATP binding | GO:0016853 isomerase activity	pfam13460 NAD_binding_10 | pfam05368 NmrA | pfam01073 3Beta_HSD | pfam01370 Epimerase	Cucumis	3656|Cucumis melo
TRINITY_DN139386_c1_g1_i6	106	-1.23208	-1.23208	2.61652	2.31179	-1.23208	-1.23208	839	gi|672192620|ref|XP_008775817.1| PREDICTED: poly(A) polymerase PAPalpha-like	65	1.59e-21	GO:0043631 RNA polyadenylation | GO:0006397 mRNA processing	GO:0005634 nucleus	GO:0003723 RNA binding | GO:0005515 protein binding | GO:0004652 polynucleotide adenylyltransferase activity	-	Phoenix	42345|Phoenix dactylifera
TRINITY_DN139824_c3_g1_i3	107	-3.01286	-3.01286	1.97973	1.75289	1.23772	1.05538	1864	gi|695021174|ref|XP_009397666.1| PREDICTED: beta-glucosidase 18-like	490	6.75e-254	GO:0046283 anthocyanin metabolic process | GO:0030245 cellulose catabolic process | GO:0042545 cell wall modification | GO:0009809 lignin biosynthetic process	GO:0005618 cell wall | GO:0005777 peroxisome | GO:0016023 cytoplasmic membrane-bounded vesicle | GO:0005773 vacuole	GO:0045330 aspartyl esterase activity | GO:0047782 coniferin beta-glucosidase activity | GO:0030599 pectinesterase activity	pfam00232 Glyco_hydro_1	Musa	4641|Musa acuminata
TRINITY_DN135215_c0_g1_i1	108	-1.56864	-1.56864	2.29807	1.08213	-0.290651	0.0477215	1456	gi|565397404|ref|XP_006364286.1| PREDICTED: bark storage protein A-like isoform X1	343	2.85e-160	GO:0006260 DNA replication | GO:0016567 protein ubiquitination | GO:0009116 nucleoside metabolic process	GO:0016023 cytoplasmic membrane-bounded vesicle | GO:0005634 nucleus | GO:0000151 ubiquitin ligase complex	GO:0004842 ubiquitin-protein ligase activity	pfam01048 PNP_UDP_1	Solanum	4113|Solanum tuberosum
TRINITY_DN140015_c1_g1_i3	109	-1.38969	-1.38969	1.94702	2.09625	0.125817	-1.38969	1022	gi|470106724|ref|XP_004289711.1| PREDICTED: malate dehydrogenase, glyoxysomal isoform X2	26	3.1e-05	-	-	-	pfam13851 GAS | pfam04849 HAP1_N | pfam10325 7TM_GPCR_Srz | pfam13175 AAA_15 | pfam02414 Borrelia_orfA | pfam05266 DUF724 | pfam05701 DUF827 | pfam09687 PRESAN | pfam13949 ALIX_LYPXL_bnd | pfam02349 MSG | pfam09755 DUF2046 | pfam05010 TACC | pfam14184 YrvL | pfam09321 DUF1978 | pfam13870 DUF4201 | pfam07926 TPR_MLP1_2 | pfam05795 Plasmodium_Vir	Fragaria	57918|Fragaria vesca
TRINITY_DN137140_c5_g1_i6	110	-2.74684	-2.74684	1.21829	1.88908	1.52861	0.857701	617	gi|743768401|ref|XP_010914474.1| PREDICTED: late embryogenesis abundant protein Lea5-like	58	6.22e-12	-	-	-	-	Elaeis	51953|Elaeis guineensis
TRINITY_DN139564_c2_g1_i3	111	-1.54939	-1.54939	1.41408	1.0639	0.81574	-0.19494	2307	gi|672163492|ref|XP_008801596.1| PREDICTED: protein TOC75-3, chloroplastic-like	687	0.0	GO:0048598 embryonic morphogenesis | GO:0045037 protein import into chloroplast stroma	GO:0031359 integral to chloroplast outer membrane | GO:0005774 vacuolar membrane	GO:0015450 P-P-bond-hydrolysis-driven protein transmembrane transporter activity	pfam01103 Bac_surface_Ag | pfam07244 Surf_Ag_VNR	Phoenix	42345|Phoenix dactylifera
TRINITY_DN134936_c0_g1_i2	112	-1.55845	-1.55845	2.9922	3.24162	-1.55845	-1.55845	615	gi|672183211|ref|XP_008811876.1| PREDICTED: small heat shock protein, chloroplastic	177	5.81e-67	GO:0009644 response to high light intensity | GO:0042542 response to hydrogen peroxide | GO:0009408 response to heat	GO:0009507 chloroplast	-	-	Phoenix	42345|Phoenix dactylifera
TRINITY_DN139128_c0_g2_i4	113	-2.75148	-2.75148	3.19518	2.48042	-0.091553	-0.0810904	489	gi|695008376|ref|XP_009390779.1| PREDICTED: chlorophyll a-b binding protein CP26, chloroplastic-like	162	7.13e-105	GO:0009765 photosynthesis, light harvesting | GO:0009637 response to blue light | GO:0010196 nonphotochemical quenching | GO:0010218 response to far red light | GO:0010114 response to red light	GO:0010287 plastoglobule | GO:0009517 PSII associated light-harvesting complex II | GO:0009522 photosystem I | GO:0005739 mitochondrion | GO:0009783 photosystem II antenna complex	GO:0046872 metal ion binding	pfam00504 Chloroa_b-bind	Musa	4641|Musa acuminata
TRINITY_DN139808_c0_g2_i2	114	-1.35921	-1.35921	2.89879	2.53804	-1.35921	-1.35921	1685	gi|743755105|ref|XP_010933602.1| PREDICTED: ATP-dependent Clp protease proteolytic subunit-related protein 1, chloroplastic	358	2.17e-202	GO:0000302 response to reactive oxygen species | GO:0010468 regulation of gene expression | GO:0006508 proteolysis	GO:0009941 chloroplast envelope | GO:0009534 chloroplast thylakoid | GO:0009840 chloroplastic endopeptidase Clp complex	GO:0005524 ATP binding | GO:0004252 serine-type endopeptidase activity	pfam00574 CLP_protease	Elaeis	51953|Elaeis guineensis
TRINITY_DN139991_c1_g2_i5	115	-3.63956	-3.63956	3.04571	2.02827	1.83607	0.369069	300	gi|743794102|ref|XP_010924096.1| PREDICTED: bifunctional nuclease 2-like isoform X1	47	4.6e-17	GO:0090305 nucleic acid phosphodiester bond hydrolysis | GO:0031063 regulation of histone deacetylation | GO:0016567 protein ubiquitination | GO:0050832 defense response to fungus | GO:0045892 negative regulation of transcription, DNA-dependent	GO:0005634 nucleus	GO:0043565 sequence-specific DNA binding | GO:0004518 nuclease activity	pfam02151 UVR	Elaeis	51953|Elaeis guineensis
TRINITY_DN139143_c1_g4_i2	116	-4.16073	-4.16073	2.92727	3.77489	0.133815	1.48549	252	gi|223029865|gb|ACM78614.1| lipid transfer protein 2	62	1.04e-08	GO:0006869 lipid transport	-	GO:0008289 lipid binding	-	Tamarix	189793|Tamarix hispida
TRINITY_DN139417_c0_g1_i2	117	-1.74074	-1.74074	0.833849	0.751373	1.01265	0.883598	2061	gi|835958905|ref|XP_012700576.1| PREDICTED: beta-glucosidase 24-like	463	4.62e-181	GO:0009789 positive regulation of abscisic acid mediated signaling pathway | GO:0009687 abscisic acid metabolic process | GO:0010119 regulation of stomatal movement | GO:0009414 response to water deprivation | GO:0009651 response to salt stress | GO:0050832 defense response to fungus | GO:0009625 response to insect | GO:0030104 water homeostasis | GO:0005975 carbohydrate metabolic process | GO:00…	GO:0016020 membrane | GO:0016023 cytoplasmic membrane-bounded vesicle | GO:0009505 plant-type cell wall | GO:0005773 vacuole | GO:0009507 chloroplast | GO:0005794 Golgi apparatus | GO:0005777 peroxisome | GO:0009506 plasmodesma | GO:0010168 ER body | GO:0005634 nucleus	GO:0004338 glucan exo-1,3-beta-glucosidase activity | GO:0047701 beta-L-arabinosidase activity | GO:0051993 abscisic acid glucose ester beta-glucosidase activity | GO:0047668 amygdalin beta-glucosidase activity | GO:0046872 metal ion binding | GO:0033907 beta-D-fucosidase activity | GO:0004565 beta-galactosidase activity | GO:0042802 identical protein binding | GO:0080083 beta-gentiobiose beta-gl…	pfam00232 Glyco_hydro_1	Setaria	4555|Setaria italica
TRINITY_DN132590_c1_g1_i1	118	-1.63565	-1.63565	1.76365	1.61303	0.431986	-0.537368	1024	gi|702491954|ref|XP_010036085.1| PREDICTED: oxygen-dependent coproporphyrinogen-III oxidase, chloroplastic	254	4.48e-172	GO:0055114 oxidation-reduction process | GO:0015995 chlorophyll biosynthetic process | GO:0006782 protoporphyrinogen IX biosynthetic process	GO:0009570 chloroplast stroma | GO:0016020 membrane | GO:0048046 apoplast	GO:0004109 coproporphyrinogen oxidase activity | GO:0042803 protein homodimerization activity	pfam01218 Coprogen_oxidas	Eucalyptus	71139|Eucalyptus grandis
TRINITY_DN145909_c0_g1_i1	119	-6.20727	-6.20727	4.44164	3.94344	2.46821	1.56125	301	-	-	-	-	-	-	-	-	-
TRINITY_DN136758_c0_g1_i1	120	-1.5481	-1.5481	1.90014	1.83995	0.904228	-1.5481	983	gi|743756378|ref|XP_010916493.1| PREDICTED: 50S ribosomal protein L13, chloroplastic	223	2.32e-119	GO:0006412 translation | GO:0045036 protein targeting to chloroplast | GO:0009793 embryo development ending in seed dormancy	GO:0005840 ribosome | GO:0009941 chloroplast envelope | GO:0009579 thylakoid | GO:0009570 chloroplast stroma	GO:0003735 structural constituent of ribosome	pfam00572 Ribosomal_L13	Elaeis	51953|Elaeis guineensis
TRINITY_DN140043_c2_g1_i22	121	-4.42796	-4.42796	3.42708	3.72518	1.28351	0.420141	263	gi|3293555|gb|AAC25775.1| chlorophyll a/b binding protein	87	2.68e-53	GO:0010114 response to red light | GO:0018298 protein-chromophore linkage | GO:0009750 response to fructose stimulus | GO:0009637 response to blue light | GO:0010218 response to far red light | GO:0009765 photosynthesis, light harvesting	GO:0016021 integral to membrane | GO:0009522 photosystem I | GO:0005739 mitochondrion | GO:0009941 chloroplast envelope | GO:0005774 vacuolar membrane | GO:0009535 chloroplast thylakoid membrane | GO:0009523 photosystem II | GO:0010287 plastoglobule | GO:0048046 apoplast	GO:0016168 chlorophyll binding | GO:0046872 metal ion binding	pfam00504 Chloroa_b-bind	Medicago	3879|Medicago sativa
TRINITY_DN136013_c2_g2_i4	122	-4.00158	-4.00158	2.87516	2.74159	0.780043	1.60637	270	-	-	-	-	-	-	-	-	-
TRINITY_DN139264_c0_g1_i1	123	-1.3099	-1.3099	1.66463	3.57499	-1.3099	-1.3099	1402	gi|743776090|ref|XP_010918444.1| PREDICTED: protochlorophyllide reductase-like	361	1.35e-214	GO:0055114 oxidation-reduction process | GO:0009723 response to ethylene stimulus | GO:0015995 chlorophyll biosynthetic process | GO:0015979 photosynthesis	GO:0009941 chloroplast envelope | GO:0009535 chloroplast thylakoid membrane	GO:0003959 NADPH dehydrogenase activity | GO:0016630 protochlorophyllide reductase activity	pfam00106 adh_short | pfam08659 KR	Elaeis	51953|Elaeis guineensis
TRINITY_DN138167_c1_g1_i4	124	-2.97799	-2.43598	2.50564	1.64319	0.597083	0.66806	721	gi|672165549|ref|XP_008802683.1| PREDICTED: photosystem I reaction center subunit II, chloroplastic-like	206	1.32e-104	GO:0015979 photosynthesis | GO:0006200 ATP catabolic process	GO:0009941 chloroplast envelope | GO:0009538 photosystem I reaction center | GO:0009535 chloroplast thylakoid membrane | GO:0010287 plastoglobule	GO:0005515 protein binding | GO:0016887 ATPase activity | GO:0005524 ATP binding	pfam02531 PsaD	Phoenix	42345|Phoenix dactylifera
TRINITY_DN139851_c0_g1_i1	125	-1.08418	-1.08418	1.12496	2.16632	-1.08418	-0.0387389	2682	gi|695068344|ref|XP_009381110.1| PREDICTED: heat shock protein 83	760	0.0	GO:0009414 response to water deprivation | GO:0006457 protein folding | GO:0009651 response to salt stress | GO:0010157 response to chlorate | GO:0009408 response to heat | GO:0045037 protein import into chloroplast stroma | GO:0009704 de-etiolation	GO:0005618 cell wall | GO:0005739 mitochondrion | GO:0009941 chloroplast envelope | GO:0005774 vacuolar membrane | GO:0009570 chloroplast stroma	GO:0005524 ATP binding | GO:0051082 unfolded protein binding	pfam00183 HSP90 | pfam13589 HATPase_c_3 | pfam02518 HATPase_c	Musa	4641|Musa acuminata
TRINITY_DN135026_c2_g2_i3	126	-2.66179	-2.66179	3.10933	3.44858	1.42746	-2.66179	468	-	-	-	-	-	-	-	-	-
TRINITY_DN139010_c2_g2_i3	127	-1.58412	-1.58412	1.77484	1.44286	-0.807597	0.758148	1264	gi|743789287|ref|XP_010922868.1| PREDICTED: NAC domain-containing protein 68-like isoform X2	294	1.22e-143	GO:0045893 positive regulation of transcription, DNA-dependent | GO:0009414 response to water deprivation | GO:0009737 response to abscisic acid stimulus	GO:0005634 nucleus	GO:0003677 DNA binding	pfam02365 NAM	Elaeis	51953|Elaeis guineensis
TRINITY_DN138764_c6_g1_i4	128	-4.58118	-4.58118	3.70567	3.41944	0.535889	1.50137	370	gi|672158670|ref|XP_008799078.1| PREDICTED: photosystem II 10 kDa polypeptide, chloroplastic-like	80	1.25e-34	GO:0010270 photosystem II oxygen evolving complex assembly	GO:0009654 oxygen evolving complex | GO:0009534 chloroplast thylakoid	-	-	Phoenix	42345|Phoenix dactylifera
TRINITY_DN130536_c0_g1_i3	129	-3.47919	-3.47919	3.91761	2.62804	-0.0091761	0.421916	329	gi|225461077|ref|XP_002281769.1| PREDICTED: thiamine thiazole synthase 1, chloroplastic	106	4.26e-64	GO:0052837 thiazole biosynthetic process | GO:0009409 response to cold | GO:0009228 thiamine biosynthetic process | GO:0006974 response to DNA damage stimulus	GO:0005829 cytosol | GO:0009941 chloroplast envelope | GO:0009579 thylakoid | GO:0009570 chloroplast stroma | GO:0010319 stromule	GO:0008270 zinc ion binding | GO:0042803 protein homodimerization activity	-	Vitis	29760|Vitis vinifera
TRINITY_DN136275_c10_g3_i2	130	-2.73188	-2.73188	2.2064	1.60047	1.65672	0.000170303	529	gi|669027549|emb|CDM80995.1| unnamed protein product	112	6.79e-33	GO:0009414 response to water deprivation | GO:0006869 lipid transport | GO:0009651 response to salt stress | GO:0009737 response to abscisic acid stimulus	GO:0016023 cytoplasmic membrane-bounded vesicle | GO:0005886 plasma membrane	GO:0008289 lipid binding	pfam00234 Tryp_alpha_amyl | pfam14368 LTP_2	Triticum	4565|Triticum aestivum
TRINITY_DN136607_c1_g1_i3	131	-2.23824	-2.23824	2.52756	3.51312	0.674029	-2.23824	602	gi|743773620|ref|XP_010917160.1| PREDICTED: uncharacterized protein LOC105041818	123	1.79e-38	GO:0015979 photosynthesis	GO:0009523 photosystem II | GO:0009535 chloroplast thylakoid membrane	GO:0003824 catalytic activity	-	Elaeis	51953|Elaeis guineensis
TRINITY_DN139330_c2_g1_i6	132	-2.22061	-2.22061	1.53396	1.34718	1.44297	0.117105	893	gi|672172327|ref|XP_008806249.1| PREDICTED: uncharacterized protein LOC103718989	179	6.44e-42	-	GO:0005634 nucleus	-	-	Phoenix	42345|Phoenix dactylifera
TRINITY_DN137707_c1_g1_i9	133	-1.42484	-1.42484	1.05284	2.32631	-1.42484	0.89536	1323	gi|743797097|ref|XP_010924897.1| PREDICTED: probable protein phosphatase 2C 5	371	4.77e-201	GO:0080005 photosystem stoichiometry adjustment | GO:0006470 protein dephosphorylation | GO:0009767 photosynthetic electron transport chain	GO:0016021 integral to membrane | GO:0005739 mitochondrion | GO:0005730 nucleolus | GO:0009579 thylakoid | GO:0009570 chloroplast stroma	GO:0030145 manganese ion binding | GO:0004722 protein serine/threonine phosphatase activity | GO:0000287 magnesium ion binding	pfam00481 PP2C | pfam13672 PP2C_2	Elaeis	51953|Elaeis guineensis
TRINITY_DN117260_c0_g1_i1	134	-4.44085	-4.44085	2.99091	2.4749	1.62112	1.79478	519	gi|527192153|gb|EPS62691.1| hypothetical protein M569_12098, partial	46	1.86e-20	-	-	-	-	Genlisea	192259|Genlisea aurea
TRINITY_DN139839_c2_g1_i20	135	-2.39775	-2.39775	1.6783	2.33723	0.194408	0.585563	549	gi|269852826|gb|ACZ50740.1| abscisic stress ripening	113	1.28e-51	GO:0006950 response to stress	-	-	-	Musa	52838|Musa balbisiana
TRINITY_DN139929_c2_g1_i6	136	-1.59286	-1.59286	1.77297	2.00669	-1.04196	0.448029	1142	gi|695015383|ref|XP_009394558.1| PREDICTED: heat shock protein 83-like	347	5.95e-185	GO:0006457 protein folding | GO:0009414 response to water deprivation | GO:0010157 response to chlorate | GO:0009651 response to salt stress | GO:0006278 RNA-dependent DNA replication | GO:0009408 response to heat | GO:0009704 de-etiolation | GO:0045037 protein import into chloroplast stroma	GO:0005774 vacuolar membrane | GO:0009941 chloroplast envelope | GO:0005618 cell wall | GO:0009570 chloroplast stroma | GO:0005739 mitochondrion	GO:0003964 RNA-directed DNA polymerase activity | GO:0051082 unfolded protein binding | GO:0003723 RNA binding | GO:0005524 ATP binding	pfam13589 HATPase_c_3	Musa	4641|Musa acuminata
TRINITY_DN137818_c0_g1_i2	137	-1.41832	-1.41832	1.6798	2.21906	-1.41832	0.356099	1277	gi|747081471|ref|XP_011088008.1| PREDICTED: soluble inorganic pyrophosphatase 1, chloroplastic-like	287	1.37e-157	GO:0042742 defense response to bacterium | GO:0006796 phosphate-containing compound metabolic process | GO:0046686 response to cadmium ion | GO:0009651 response to salt stress	GO:0009941 chloroplast envelope | GO:0009579 thylakoid	GO:0000287 magnesium ion binding | GO:0004427 inorganic diphosphatase activity	pfam00719 Pyrophosphatase	Sesamum	4182|Sesamum indicum
TRINITY_DN139168_c4_g1_i9	138	-2.57334	-2.57334	0.719444	1.07329	1.32719	2.02675	1152	gi|672108609|ref|XP_008785941.1| PREDICTED: extracellular ribonuclease LE-like isoform X1	205	2.01e-83	GO:0009651 response to salt stress | GO:0009718 anthocyanin biosynthetic process | GO:0009611 response to wounding | GO:0016036 cellular response to phosphate starvation	GO:0005618 cell wall | GO:0016023 cytoplasmic membrane-bounded vesicle | GO:0005576 extracellular region | GO:0005886 plasma membrane	GO:0003723 RNA binding | GO:0033897 ribonuclease T2 activity	pfam00445 Ribonuclease_T2	Phoenix	42345|Phoenix dactylifera
TRINITY_DN139278_c0_g3_i6	139	-2.49602	-2.49602	1.70318	2.17866	0.288061	0.822148	1427	gi|720054324|ref|XP_010273014.1| PREDICTED: phospho-2-dehydro-3-deoxyheptonate aldolase 1, chloroplastic-like	443	6.43e-291	GO:0009805 coumarin biosynthetic process | GO:0034976 response to endoplasmic reticulum stress | GO:0009423 chorismate biosynthetic process | GO:0009611 response to wounding | GO:0009627 systemic acquired resistance | GO:0033587 shikimate biosynthetic process | GO:0009073 aromatic amino acid family biosynthetic process	GO:0005739 mitochondrion | GO:0009534 chloroplast thylakoid | GO:0016020 membrane	GO:0003849 3-deoxy-7-phosphoheptulonate synthase activity	pfam01474 DAHP_synth_2	Nelumbo	4432|Nelumbo nucifera
TRINITY_DN137841_c0_g1_i2	140	-1.70721	-1.70721	1.89437	1.24903	0.190804	0.0802212	1808	gi|743767557|ref|XP_010914046.1| PREDICTED: protein TIC 55, chloroplastic	542	5.9e-286	GO:0055114 oxidation-reduction process | GO:0019439 aromatic compound catabolic process | GO:0032259 methylation | GO:0045036 protein targeting to chloroplast	GO:0009941 chloroplast envelope	GO:0051537 2 iron, 2 sulfur cluster binding | GO:0010277 chlorophyllide a oxygenase [overall] activity | GO:0016708 oxidoreductase activity, acting on paired donors, with incorporation or reduction of molecular oxygen, NADH or NADPH as one donor, and incorporation of two atoms of oxygen into one donor | GO:0008168 methyltransferase activity | GO:0005506 iron ion binding	pfam08417 PaO | pfam00355 Rieske	Elaeis	51953|Elaeis guineensis
TRINITY_DN139011_c1_g1_i4	141	-1.82015	-1.82015	1.03145	1.65843	0.0898114	0.860621	1097	gi|672164937|ref|XP_008802360.1| PREDICTED: phospholipase A(1) LCAT3 isoform X1	359	4.5e-194	GO:0009395 phospholipid catabolic process	GO:0005576 extracellular region | GO:0005829 cytosol	GO:0004607 phosphatidylcholine-sterol O-acyltransferase activity | GO:0004620 phospholipase activity	pfam02450 LACT	Phoenix	42345|Phoenix dactylifera
TRINITY_DN135519_c1_g1_i1	142	-1.87657	-1.87657	1.38917	0.744959	0.435519	1.18348	1358	gi|672199042|ref|XP_008777511.1| PREDICTED: probable UDP-N-acetylglucosamine--peptide N-acetylglucosaminyltransferase SEC isoform X1	358	3.52e-223	GO:0006493 protein O-linked glycosylation	-	GO:0016262 protein N-acetylglucosaminyltransferase activity	-	Phoenix	42345|Phoenix dactylifera
TRINITY_DN140028_c0_g3_i8	143	-2.53151	-2.53151	3.34097	2.5124	1.0622	-1.85254	417	gi|378401497|emb|CCG06613.1| Putative uncharacterized protein, partial	111	3.71e-37	-	-	-	-	Pararhodospirillum	1084|Pararhodospirillum photometricum
TRINITY_DN138189_c0_g1_i4	144	-1.70532	-1.70532	3.0001	2.54678	-1.70532	-0.430911	1341	gi|672131717|ref|XP_008789424.1| PREDICTED: 31 kDa ribonucleoprotein, chloroplastic	274	8.24e-128	GO:0006886 intracellular protein transport	GO:0019013 viral nucleocapsid | GO:0005741 mitochondrial outer membrane | GO:0030529 ribonucleoprotein complex | GO:0009536 plastid	GO:0003677 DNA binding | GO:0000166 nucleotide binding	pfam00076 RRM_1 | pfam14259 RRM_6 | pfam13893 RRM_5	Phoenix	42345|Phoenix dactylifera
TRINITY_DN136072_c2_g2_i7	145	-1.23196	-1.23196	1.23297	0.846991	0.278495	0.105465	2094	gi|743845973|ref|XP_010938712.1| PREDICTED: probable nucleolar protein 5-2	596	7.84e-299	GO:0045454 cell redox homeostasis | GO:0006662 glycerol ether metabolic process | GO:0055114 oxidation-reduction process	GO:0009506 plasmodesma | GO:0016020 membrane	GO:0003677 DNA binding | GO:0015035 protein disulfide oxidoreductase activity	pfam01798 Nop | pfam08060 NOSIC | pfam08156 NOP5NT	Elaeis	51953|Elaeis guineensis
TRINITY_DN136219_c4_g2_i4	146	-1.80215	-1.80215	2.22545	2.41026	-1.80215	0.77074	684	gi|695077300|ref|XP_009385983.1| PREDICTED: uncharacterized protein LOC103973207	226	1.91e-111	GO:0006952 defense response | GO:0008152 metabolic process	GO:0009570 chloroplast stroma | GO:0005829 cytosol	GO:0043531 ADP binding | GO:0003676 nucleic acid binding | GO:0003950 NAD+ ADP-ribosyltransferase activity | GO:0008270 zinc ion binding	-	Musa	4641|Musa acuminata
TRINITY_DN138301_c4_g1_i3	147	-2.31385	-2.31385	2.19439	2.4452	0.527523	-0.539428	768	gi|695074762|ref|XP_009384599.1| PREDICTED: glyceraldehyde-3-phosphate dehydrogenase B, chloroplastic isoform X1	186	6.95e-118	GO:0042542 response to hydrogen peroxide | GO:0009651 response to salt stress | GO:0015979 photosynthesis | GO:0042742 defense response to bacterium | GO:0009744 response to sucrose stimulus | GO:0006006 glucose metabolic process | GO:0046686 response to cadmium ion | GO:0009416 response to light stimulus | GO:0009409 response to cold | GO:0009408 response to heat | GO:0055114 oxidation-reduction…	GO:0005774 vacuolar membrane | GO:0009522 photosystem I | GO:0009941 chloroplast envelope | GO:0048046 apoplast | GO:0010319 stromule | GO:0005618 cell wall | GO:0005730 nucleolus | GO:0016021 integral to membrane | GO:0005740 mitochondrial envelope | GO:0009506 plasmodesma | GO:0009535 chloroplast thylakoid membrane | GO:0005886 plasma membrane	GO:0008270 zinc ion binding | GO:0051287 NAD binding | GO:0050661 NADP binding | GO:0004365 glyceraldehyde-3-phosphate dehydrogenase (NAD+) (phosphorylating) activity | GO:0047100 glyceraldehyde-3-phosphate dehydrogenase (NADP+) (phosphorylating) activity | GO:0008886 glyceraldehyde-3-phosphate dehydrogenase (NADP+) (non-phosphorylating) activity | GO:0005507 copper ion binding	pfam02800 Gp_dh_C	Musa	4641|Musa acuminata
TRINITY_DN139800_c0_g1_i1	148	-2.83193	-2.6736	2.25264	2.07188	0.4548	0.726212	2249	gi|743855410|ref|XP_010941398.1| PREDICTED: ATP-dependent zinc metalloprotease FTSH 1, chloroplastic-like	605	0.0	GO:0006468 protein phosphorylation | GO:0080159 zygote elongation | GO:0010098 suspensor development | GO:0009742 brassinosteroid mediated signaling pathway | GO:0009737 response to abscisic acid stimulus	GO:0009506 plasmodesma | GO:0009536 plastid | GO:0005773 vacuole | GO:0009898 internal side of plasma membrane	GO:0004672 protein kinase activity | GO:0005524 ATP binding	pfam01434 Peptidase_M41 | pfam00004 AAA | pfam07728 AAA_5 | pfam00158 Sigma54_activat | pfam13401 AAA_22 | pfam13207 AAA_17	Elaeis	51953|Elaeis guineensis
TRINITY_DN139741_c1_g1_i8	149	-3.84475	-3.84475	2.98356	3.06397	1.0373	0.604675	792	gi|586717887|ref|XP_006848193.1| PREDICTED: chlorophyll a-b binding protein CP29.2, chloroplastic	198	1.12e-127	GO:0009765 photosynthesis, light harvesting | GO:0009637 response to blue light | GO:0010218 response to far red light | GO:0010114 response to red light	GO:0010287 plastoglobule | GO:0009941 chloroplast envelope | GO:0009534 chloroplast thylakoid | GO:0009522 photosystem I	GO:0046872 metal ion binding	pfam00504 Chloroa_b-bind	Amborella	13333|Amborella trichopoda
TRINITY_DN134400_c2_g2_i5	150	-4.40698	-4.40698	3.33196	3.48894	0.682347	1.31072	218	gi|302426768|gb|EFK98583.1| LOW QUALITY PROTEIN: conserved hypothetical protein, partial	54	1.32e-19	-	-	-	-	Streptomyces	591157|Streptomyces sp. SPB78
TRINITY_DN139603_c1_g1_i8	151	-2.13079	-2.13079	2.90294	2.95323	-2.13079	0.536194	988	gi|672202269|ref|XP_008778346.1| PREDICTED: magnesium-protoporphyrin IX monomethyl ester	252	5.6e-167	GO:0055085 transmembrane transport | GO:0055114 oxidation-reduction process | GO:0009658 chloroplast organization | GO:0015979 photosynthesis | GO:0030001 metal ion transport	GO:0009941 chloroplast envelope | GO:0009534 chloroplast thylakoid | GO:0016020 membrane	GO:0048529 magnesium-protoporphyrin IX monomethyl ester (oxidative) cyclase activity | GO:0046873 metal ion transmembrane transporter activity | GO:0005506 iron ion binding	pfam02915 Rubrerythrin	Phoenix	42345|Phoenix dactylifera
TRINITY_DN117677_c0_g1_i2	152	-3.75097	-3.75097	2.42583	2.54743	1.4246	1.10407	304	-	-	-	-	-	-	-	-	-
TRINITY_DN133599_c1_g2_i1	153	-2.57511	-2.57511	2.00871	1.83489	0.746381	0.560256	662	gi|743794783|ref|XP_010924265.1| PREDICTED: 50S ribosomal protein L12, chloroplastic-like	185	1.68e-68	GO:0009751 response to salicylic acid stimulus | GO:0000398 nuclear mRNA splicing, via spliceosome | GO:0051301 cell division | GO:0048825 cotyledon development | GO:0009737 response to abscisic acid stimulus	GO:0005840 ribosome | GO:0005739 mitochondrion | GO:0016023 cytoplasmic membrane-bounded vesicle | GO:0005634 nucleus	GO:0005515 protein binding	pfam00542 Ribosomal_L12	Elaeis	51953|Elaeis guineensis
TRINITY_DN131420_c3_g4_i4	154	-4.54203	-4.54203	3.3777	2.57118	1.36091	1.77426	550	gi|661882222|emb|CDP14198.1| unnamed protein product	63	4.16e-21	GO:0009414 response to water deprivation | GO:0006869 lipid transport | GO:0009737 response to abscisic acid stimulus	GO:0009505 plant-type cell wall | GO:0016023 cytoplasmic membrane-bounded vesicle | GO:0005886 plasma membrane | GO:0009534 chloroplast thylakoid | GO:0048046 apoplast	GO:0008289 lipid binding | GO:0005516 calmodulin binding	pfam00234 Tryp_alpha_amyl	Coffea	49390|Coffea canephora
TRINITY_DN137588_c3_g1_i2	155	-1.27197	-1.27197	2.056	0.738808	-1.27197	1.0211	1724	gi|743826990|ref|XP_010933465.1| PREDICTED: probable ADP-ribosylation factor GTPase-activating protein AGD8	407	5.36e-226	GO:0009827 plant-type cell wall modification | GO:0009793 embryo development ending in seed dormancy | GO:0006511 ubiquitin-dependent protein catabolic process | GO:0032312 regulation of ARF GTPase activity | GO:0009555 pollen development | GO:0009737 response to abscisic acid stimulus | GO:0043547 positive regulation of GTPase activity | GO:0009860 pollen tube growth	GO:0005829 cytosol | GO:0005634 nucleus	GO:0008270 zinc ion binding | GO:0003677 DNA binding | GO:0008060 ARF GTPase activator activity	pfam01412 ArfGap	Elaeis	51953|Elaeis guineensis
TRINITY_DN137226_c7_g1_i4	156	-1.31148	-1.31148	2.38485	2.86108	-1.31148	-1.31148	1224	gi|147828675|emb|CAN68620.1| hypothetical protein VITISV_013313	369	5.1e-118	GO:0006979 response to oxidative stress | GO:0016114 terpenoid biosynthetic process | GO:0055114 oxidation-reduction process	GO:0005829 cytosol	GO:0052577 germacrene-D synthase activity | GO:0034004 germacradienol synthase activity | GO:0020037 heme binding | GO:0000287 magnesium ion binding | GO:0004601 peroxidase activity	pfam03936 Terpene_synth_C | pfam01397 Terpene_synth	Vitis	29760|Vitis vinifera
TRINITY_DN139007_c5_g1_i2	157	-4.11755	-3.33312	3.56102	2.58149	0.791318	0.516834	523	gi|527209873|gb|EPS74485.1| hypothetical protein M569_00274, partial	71	1.51e-13	-	-	-	-	Genlisea	192259|Genlisea aurea
TRINITY_DN135742_c0_g1_i3	158	-1.53004	-1.53004	2.26542	2.33569	-1.53004	-0.0109972	789	gi|695040406|ref|XP_009407779.1| PREDICTED: uncharacterized protein LOC103990389 isoform X2	172	7.74e-67	GO:0055114 oxidation-reduction process	GO:0042651 thylakoid membrane | GO:0009507 chloroplast	GO:0016655 oxidoreductase activity, acting on NADH or NADPH, quinone or similar compound as acceptor	pfam10716 NdhL	Musa	4641|Musa acuminata
TRINITY_DN138803_c2_g1_i1	159	-1.67591	-1.67591	1.77074	2.01238	-1.1152	0.683892	1113	gi|743781740|ref|XP_010920960.1| PREDICTED: two-component response regulator-like PRR37 isoform X1	241	2.66e-98	GO:0000160 two-component signal transduction system (phosphorelay) | GO:0035556 intracellular signal transduction | GO:0009266 response to temperature stimulus | GO:0007623 circadian rhythm | GO:0045892 negative regulation of transcription, DNA-dependent | GO:0010017 red or far-red light signaling pathway	GO:0005739 mitochondrion | GO:0005634 nucleus	GO:0000156 two-component response regulator activity | GO:0003677 DNA binding	pfam06203 CCT	Elaeis	51953|Elaeis guineensis
TRINITY_DN138019_c1_g1_i10	160	-1.09694	-1.09694	2.21355	2.17419	-1.09694	-1.09694	1168	gi|672108946|ref|XP_008787743.1| PREDICTED: uncharacterized protein LOC103705699	250	1.91e-133	GO:0055114 oxidation-reduction process | GO:0019684 photosynthesis, light reaction | GO:0045454 cell redox homeostasis | GO:0035304 regulation of protein dephosphorylation	GO:0009941 chloroplast envelope | GO:0009535 chloroplast thylakoid membrane	GO:0009055 electron carrier activity | GO:0015035 protein disulfide oxidoreductase activity	pfam13417 GST_N_3 | pfam13409 GST_N_2 | pfam00462 Glutaredoxin	Phoenix	42345|Phoenix dactylifera
TRINITY_DN139024_c1_g2_i1	161	-1.25402	-1.25402	1.76444	3.25162	-1.25402	-1.25402	815	gi|695057024|ref|XP_009416763.1| PREDICTED: photosystem I reaction center subunit III, chloroplastic-like	190	2.6e-111	GO:0015979 photosynthesis	GO:0010287 plastoglobule | GO:0009941 chloroplast envelope | GO:0009543 chloroplast thylakoid lumen | GO:0009538 photosystem I reaction center | GO:0005739 mitochondrion	GO:0008270 zinc ion binding	pfam02507 PSI_PsaF	Musa	4641|Musa acuminata
TRINITY_DN135644_c0_g4_i1	162	-1.34843	-1.34843	2.33032	1.31537	-1.34843	0.399602	1111	gi|672177950|ref|XP_008809089.1| PREDICTED: squamosa promoter-binding-like protein 12	308	2.47e-148	GO:0045893 positive regulation of transcription, DNA-dependent | GO:0048510 regulation of timing of transition from vegetative to reproductive phase | GO:0010358 leaf shaping | GO:0048653 anther development	GO:0005634 nucleus	GO:0046872 metal ion binding | GO:0003677 DNA binding	pfam03110 SBP	Phoenix	42345|Phoenix dactylifera
TRINITY_DN139923_c0_g2_i1	163	-3.15865	-3.15865	0.990207	1.29283	1.748	2.28625	931	gi|743861304|ref|XP_010943242.1| PREDICTED: probable plastid-lipid-associated protein 2, chloroplastic	295	6.96e-129	GO:0009409 response to cold | GO:0010205 photoinhibition | GO:0009737 response to abscisic acid stimulus	GO:0031977 thylakoid lumen | GO:0009509 chromoplast | GO:0009535 chloroplast thylakoid membrane | GO:0009570 chloroplast stroma | GO:0005634 nucleus | GO:0010319 stromule	GO:0005198 structural molecule activity	pfam04755 PAP_fibrillin	Elaeis	51953|Elaeis guineensis
TRINITY_DN137809_c4_g1_i7	164	-1.53886	-1.53886	0.97286	2.12357	1.52015	-1.53886	1286	-	-	-	-	-	-	-	-	-
TRINITY_DN135742_c0_g1_i5	165	-1.29948	-1.29948	2.98658	2.21135	-1.29948	-1.29948	777	gi|695040406|ref|XP_009407779.1| PREDICTED: uncharacterized protein LOC103990389 isoform X2	168	1.66e-65	GO:0055114 oxidation-reduction process	GO:0042651 thylakoid membrane | GO:0009507 chloroplast	GO:0016655 oxidoreductase activity, acting on NADH or NADPH, quinone or similar compound as acceptor	pfam10716 NdhL	Musa	4641|Musa acuminata
TRINITY_DN139438_c0_g1_i5	166	-1.26897	-1.26897	1.11453	1.69561	-1.26897	0.996767	2376	gi|695036666|ref|XP_009405800.1| PREDICTED: soluble starch synthase 2-2, chloroplastic/amyloplastic-like isoform X1	661	0.0	GO:0019252 starch biosynthetic process | GO:0010021 amylopectin biosynthetic process	GO:0009501 amyloplast | GO:0009507 chloroplast | GO:0005739 mitochondrion	GO:0009011 starch synthase activity	pfam08323 Glyco_transf_5 | pfam00534 Glycos_transf_1 | pfam13692 Glyco_trans_1_4	Musa	4641|Musa acuminata
TRINITY_DN134594_c2_g2_i11	167	-1.60929	-1.60929	1.85172	1.51769	-0.0988312	-0.0519992	1386	gi|695020843|ref|XP_009397489.1| PREDICTED: phototropin-1A-like	455	7.99e-253	GO:0010155 regulation of proton transport | GO:0010119 regulation of stomatal movement | GO:0023014 signal transduction via phosphorylation event | GO:0009638 phototropism | GO:0018298 protein-chromophore linkage | GO:0010362 negative regulation of anion channel activity by blue light | GO:0006355 regulation of transcription, DNA-dependent | GO:0006468 protein phosphorylation | GO:0009903 chlorop…	GO:0005773 vacuole | GO:0005794 Golgi apparatus | GO:0009986 cell surface | GO:0009898 internal side of plasma membrane	GO:0009882 blue light photoreceptor activity | GO:0000155 two-component sensor activity | GO:0004674 protein serine/threonine kinase activity | GO:0042802 identical protein binding | GO:0005524 ATP binding	pfam13426 PAS_9 | pfam00989 PAS | pfam08447 PAS_3	Musa	4641|Musa acuminata
TRINITY_DN138152_c0_g1_i4	168	-1.81822	-1.81822	1.24476	1.46999	0.726265	0.195421	1467	gi|672128181|ref|XP_008787570.1| PREDICTED: aminomethyltransferase, mitochondrial	403	1.15e-237	GO:0032259 methylation | GO:0006546 glycine catabolic process | GO:0046686 response to cadmium ion	GO:0005739 mitochondrion | GO:0009941 chloroplast envelope | GO:0009534 chloroplast thylakoid | GO:0009570 chloroplast stroma | GO:0022626 cytosolic ribosome | GO:0016020 membrane | GO:0048046 apoplast	GO:0004047 aminomethyltransferase activity | GO:0008483 transaminase activity	pfam01571 GCV_T | pfam08669 GCV_T_C	Phoenix	42345|Phoenix dactylifera
TRINITY_DN139207_c3_g2_i1	169	-1.69528	-1.69528	3.18658	3.59452	-1.69528	-1.69528	412	gi|743777152|ref|XP_010918997.1| PREDICTED: PGR5-like protein 1A, chloroplastic	110	2.3e-45	GO:0006098 pentose-phosphate shunt | GO:0010218 response to far red light | GO:0035304 regulation of protein dephosphorylation | GO:0043085 positive regulation of catalytic activity | GO:0019252 starch biosynthetic process | GO:0010114 response to red light | GO:0010207 photosystem II assembly | GO:0009902 chloroplast relocation | GO:0000023 maltose metabolic process | GO:0042742 defense response…	GO:0009535 chloroplast thylakoid membrane	GO:0042802 identical protein binding | GO:0016730 oxidoreductase activity, acting on iron-sulfur proteins as donors	-	Elaeis	51953|Elaeis guineensis
TRINITY_DN133109_c0_g1_i3	170	-1.44576	-1.44576	1.23906	2.1304	0.967832	-1.44576	1312	gi|672193087|ref|XP_008775941.1| PREDICTED: LOW QUALITY PROTEIN: indole-3-acetaldehyde oxidase-like	425	2.51e-214	GO:0055114 oxidation-reduction process | GO:0009851 auxin biosynthetic process | GO:0019760 glucosinolate metabolic process | GO:0009688 abscisic acid biosynthetic process	GO:0005829 cytosol	GO:0003676 nucleic acid binding | GO:0051537 2 iron, 2 sulfur cluster binding | GO:0018488 aryl-aldehyde oxidase activity | GO:0031625 ubiquitin protein ligase binding | GO:0009055 electron carrier activity | GO:0016614 oxidoreductase activity, acting on CH-OH group of donors | GO:0050660 flavin adenine dinucleotide binding | GO:0005506 iron ion binding	pfam00941 FAD_binding_5 | pfam01799 Fer2_2	Phoenix	42345|Phoenix dactylifera
TRINITY_DN138461_c0_g1_i5	171	-0.983704	-0.983704	2.4773	1.45751	-0.983704	-0.983704	1305	gi|399139292|gb|AFP23421.1| linalool synthase	299	2.08e-84	GO:0006952 defense response | GO:0033383 geranyl diphosphate metabolic process | GO:0009611 response to wounding | GO:0080027 response to herbivore | GO:0016114 terpenoid biosynthetic process	GO:0009570 chloroplast stroma	GO:0030145 manganese ion binding | GO:0000287 magnesium ion binding | GO:0050551 myrcene synthase activity | GO:0042803 protein homodimerization activity | GO:0016787 hydrolase activity	pfam01397 Terpene_synth	Freesia	867926|Freesia hybrid cultivar
TRINITY_DN139976_c0_g1_i9	172	-2.0724	-2.0724	2.25693	1.64261	0.00210122	0.243162	2155	gi|743761055|ref|XP_010940323.1| PREDICTED: 1,4-alpha-glucan-branching enzyme 1, chloroplastic/amyloplastic isoform X1	627	0.0	GO:0071482 cellular response to light stimulus | GO:0010021 amylopectin biosynthetic process | GO:0071333 cellular response to glucose stimulus | GO:0071332 cellular response to fructose stimulus | GO:0071329 cellular response to sucrose stimulus | GO:0019252 starch biosynthetic process | GO:0009664 plant-type cell wall organization | GO:0000272 polysaccharide catabolic process | GO:0005978 glyco…	GO:0009501 amyloplast | GO:0009570 chloroplast stroma	GO:0043169 cation binding | GO:0003844 1,4-alpha-glucan branching enzyme activity | GO:0004553 hydrolase activity, hydrolyzing O-glycosyl compounds	pfam02922 CBM_48 | pfam00128 Alpha-amylase	Elaeis	51953|Elaeis guineensis
TRINITY_DN138464_c1_g2_i7	173	-1.61297	-1.61297	1.17425	1.65815	-0.12343	0.51697	1288	gi|672143012|ref|XP_008795372.1| PREDICTED: arogenate dehydratase 3, chloroplastic-like	344	3.28e-161	GO:0046417 chorismate metabolic process | GO:0009094 L-phenylalanine biosynthetic process	GO:0005737 cytoplasm	GO:0004106 chorismate mutase activity | GO:0016597 amino acid binding | GO:0004664 prephenate dehydratase activity	pfam00800 PDT	Phoenix	42345|Phoenix dactylifera
TRINITY_DN139024_c1_g2_i14	174	-1.95715	-1.95715	1.79998	1.86834	0.0781266	0.167844	877	gi|695057024|ref|XP_009416763.1| PREDICTED: photosystem I reaction center subunit III, chloroplastic-like	190	6.56e-111	GO:0015979 photosynthesis	GO:0010287 plastoglobule | GO:0009941 chloroplast envelope | GO:0009543 chloroplast thylakoid lumen | GO:0009538 photosystem I reaction center | GO:0005739 mitochondrion	GO:0008270 zinc ion binding	pfam02507 PSI_PsaF	Musa	4641|Musa acuminata
TRINITY_DN131420_c3_g4_i5	175	-3.56602	-3.56602	2.6753	2.34356	0.954398	1.15879	447	gi|661882222|emb|CDP14198.1| unnamed protein product	63	2.69e-20	GO:0009414 response to water deprivation | GO:0006869 lipid transport | GO:0009737 response to abscisic acid stimulus	GO:0009505 plant-type cell wall | GO:0016023 cytoplasmic membrane-bounded vesicle | GO:0005886 plasma membrane | GO:0009534 chloroplast thylakoid | GO:0048046 apoplast	GO:0008289 lipid binding | GO:0005516 calmodulin binding	pfam00234 Tryp_alpha_amyl	Coffea	49390|Coffea canephora
TRINITY_DN138816_c0_g1_i7	176	-1.7533	-1.7533	1.64437	0.478133	0.453031	0.93107	1832	gi|743884305|ref|XP_010909649.1| PREDICTED: probable polyamine oxidase 2	489	3.18e-275	GO:0006598 polyamine catabolic process | GO:0009805 coumarin biosynthetic process | GO:0055114 oxidation-reduction process | GO:0009414 response to water deprivation | GO:0009409 response to cold | GO:0009611 response to wounding | GO:0042398 cellular modified amino acid biosynthetic process | GO:0009737 response to abscisic acid stimulus	GO:0005777 peroxisome | GO:0005634 nucleus	GO:0046592 polyamine oxidase activity | GO:0008131 primary amine oxidase activity	pfam01593 Amino_oxidase | pfam13450 NAD_binding_8 | pfam13738 Pyr_redox_3	Elaeis	51953|Elaeis guineensis
TRINITY_DN140075_c2_g1_i1	177	-1.77465	-1.77465	2.05561	2.96471	0.303621	-1.77465	2088	gi|695006296|ref|XP_009389633.1| PREDICTED: ferredoxin-dependent glutamate synthase, chloroplastic	657	0.0	GO:0055114 oxidation-reduction process | GO:0006541 glutamine metabolic process | GO:0000041 transition metal ion transport | GO:0009750 response to fructose stimulus | GO:0009749 response to glucose stimulus | GO:0009744 response to sucrose stimulus | GO:0097054 L-glutamate biosynthetic process	GO:0009941 chloroplast envelope | GO:0009570 chloroplast stroma	GO:0016041 glutamate synthase (ferredoxin) activity | GO:0046872 metal ion binding | GO:0051538 3 iron, 4 sulfur cluster binding	pfam04898 Glu_syn_central | pfam00310 GATase_2	Musa	4641|Musa acuminata
TRINITY_DN137516_c1_g3_i5	178	-2.27432	-2.27432	0.584454	1.69653	1.11841	1.14926	938	gi|743769557|ref|XP_010915070.1| PREDICTED: ATP synthase subunit d, mitochondrial-like	168	4.94e-98	GO:0009651 response to salt stress | GO:0015986 ATP synthesis coupled proton transport	GO:0005774 vacuolar membrane | GO:0022626 cytosolic ribosome | GO:0005730 nucleolus | GO:0000276 mitochondrial proton-transporting ATP synthase complex, coupling factor F(o) | GO:0009535 chloroplast thylakoid membrane	GO:0008270 zinc ion binding | GO:0015078 hydrogen ion transmembrane transporter activity | GO:0005507 copper ion binding	pfam05873 Mt_ATP-synt_D	Elaeis	51953|Elaeis guineensis
TRINITY_DN138312_c5_g6_i3	179	-1.73858	-1.73858	1.78912	2.38922	-0.997868	0.296692	848	gi|672117757|ref|XP_008782070.1| PREDICTED: uncharacterized protein LOC103701684	187	3.28e-22	-	-	-	-	Phoenix	42345|Phoenix dactylifera
TRINITY_DN138019_c1_g1_i5	180	-1.66196	-1.66196	1.77979	0.884994	-0.809165	1.46831	1414	gi|743818153|ref|XP_010931135.1| PREDICTED: uncharacterized protein LOC105052123	336	2.48e-159	GO:0055114 oxidation-reduction process | GO:0019684 photosynthesis, light reaction | GO:0045454 cell redox homeostasis | GO:0035304 regulation of protein dephosphorylation	GO:0009941 chloroplast envelope | GO:0009535 chloroplast thylakoid membrane	GO:0009055 electron carrier activity | GO:0015035 protein disulfide oxidoreductase activity	pfam13417 GST_N_3 | pfam13409 GST_N_2 | pfam00462 Glutaredoxin	Elaeis	51953|Elaeis guineensis
TRINITY_DN138936_c2_g2_i2	181	-3.16289	-3.16289	3.49476	3.68403	0.096078	-0.949079	378	gi|672115906|ref|XP_008781107.1| PREDICTED: calvin cycle protein CP12-2, chloroplastic	93	5.38e-16	GO:0080153 negative regulation of reductive pentose-phosphate cycle | GO:0009744 response to sucrose stimulus | GO:0034605 cellular response to heat | GO:0071454 cellular response to anoxia | GO:0009416 response to light stimulus | GO:0070417 cellular response to cold	GO:0043234 protein complex	-	-	Phoenix	42345|Phoenix dactylifera
TRINITY_DN137942_c1_g1_i6	182	-1.54184	-1.54184	3.42187	2.74549	-1.54184	-1.54184	528	gi|516557171|gb|AGO87813.1| hypothetical protein	63	3.62e-05	-	-	-	-	-	1343840|uncultured bacterium 4050020-J15
TRINITY_DN138592_c2_g1_i8	183	-2.93726	-2.93726	2.50837	2.14579	1.97779	-0.757428	387	gi|743782865|ref|XP_011018164.1| PREDICTED: uncharacterized protein LOC105121275	77	1.5e-07	-	-	-	-	Populus	75702|Populus euphratica
TRINITY_DN137872_c1_g1_i5	184	-1.63203	-1.63203	1.60981	2.79497	0.491305	-1.63203	787	gi|593702938|ref|XP_007151872.1| hypothetical protein PHAVU_004G082700g	150	1.79e-82	GO:0048767 root hair elongation | GO:0009414 response to water deprivation | GO:0006970 response to osmotic stress | GO:0080170 hydrogen peroxide transmembrane transport | GO:0006833 water transport | GO:0009737 response to abscisic acid stimulus | GO:0009624 response to nematode	GO:0016021 integral to membrane | GO:0009506 plasmodesma | GO:0009507 chloroplast | GO:0005773 vacuole	GO:0015250 water channel activity | GO:0031625 ubiquitin protein ligase binding	pfam00230 MIP	Phaseolus	3885|Phaseolus vulgaris
TRINITY_DN139647_c5_g2_i5	185	-2.10111	-2.10111	2.15869	1.69247	0.433197	-0.0821239	1753	gi|672147307|ref|XP_008797107.1| PREDICTED: chalcone synthase 1	390	2.45e-238	GO:0006979 response to oxidative stress | GO:0009733 response to auxin stimulus | GO:0010224 response to UV-B | GO:0009753 response to jasmonic acid stimulus | GO:0009926 auxin polar transport | GO:0009611 response to wounding | GO:0031540 regulation of anthocyanin biosynthetic process | GO:0009629 response to gravity	GO:0009705 plant-type vacuole membrane | GO:0005783 endoplasmic reticulum | GO:0005634 nucleus	GO:0016210 naringenin-chalcone synthase activity	pfam00195 Chal_sti_synt_N | pfam02797 Chal_sti_synt_C | pfam08541 ACP_syn_III_C | pfam08545 ACP_syn_III	Phoenix	42345|Phoenix dactylifera
TRINITY_DN135553_c11_g1_i2	186	-5.0864	-5.0864	3.22035	3.36434	0.68358	2.90454	328	-	-	-	-	-	-	-	-	-
TRINITY_DN135451_c2_g2_i1	187	-3.5084	-3.5084	3.22088	3.42804	-1.26381	1.63169	375	gi|11133881|sp|O49079.1|PSBO_FRIAG RecName: Full=Oxygen-evolving enhancer protein 1, chloroplastic; Short=OEE1; AltName: Full=33 kDa subunit of oxygen evolving system of photosystem II; AltName: Full=33 kDa thylakoid membrane protein; AltName: Full=OEC 33 kDa subunit; Flags: Precursor	102	1.01e-40	GO:0035304 regulation of protein dephosphorylation | GO:0010207 photosystem II assembly | GO:0042742 defense response to bacterium | GO:0042549 photosystem II stabilization | GO:0010205 photoinhibition	GO:0048046 apoplast | GO:0009279 cell outer membrane | GO:0009654 oxygen evolving complex | GO:0016021 integral to membrane | GO:0009543 chloroplast thylakoid lumen | GO:0009535 chloroplast thylakoid membrane | GO:0010287 plastoglobule | GO:0019898 extrinsic to membrane	GO:0005509 calcium ion binding | GO:0010242 oxygen evolving activity | GO:0008266 poly(U) RNA binding	-	Fritillaria	64177|Fritillaria agrestis
TRINITY_DN138724_c3_g1_i3	188	-1.53699	-1.53699	1.94134	1.76971	-1.01694	0.379871	1883	gi|743848654|ref|XP_010939415.1| PREDICTED: zeaxanthin epoxidase, chloroplastic isoform X1	534	2.78e-307	GO:0022900 electron transport chain | GO:0009414 response to water deprivation | GO:0010114 response to red light | GO:0050891 multicellular organismal water homeostasis | GO:0016123 xanthophyll biosynthetic process | GO:0009408 response to heat | GO:0006725 cellular aromatic compound metabolic process | GO:0009688 abscisic acid biosynthetic process | GO:0009737 response to abscisic acid stimulus	GO:0009535 chloroplast thylakoid membrane | GO:0031969 chloroplast membrane	GO:0052662 zeaxanthin epoxidase activity | GO:0052663 antheraxanthin epoxidase activity | GO:0009540 zeaxanthin epoxidase [overall] activity	pfam01494 FAD_binding_3 | pfam00498 FHA	Elaeis	51953|Elaeis guineensis
TRINITY_DN139507_c0_g1_i6	189	-1.34481	-1.34481	0.737889	1.80282	-1.34481	1.49373	1849	gi|743814595|ref|XP_010930088.1| PREDICTED: ribulose-1,5 bisphosphate carboxylase/oxygenase large subunit N-methyltransferase, chloroplastic-like	490	1.12e-272	-	GO:0009570 chloroplast stroma	-	pfam09273 Rubis-subs-bind	Elaeis	51953|Elaeis guineensis
TRINITY_DN132676_c2_g1_i2	190	-4.32305	-4.32305	4.52501	4.81647	-0.630397	-0.0649806	289	gi|588263495|ref|XP_006960891.1| hypothetical protein WALSEDRAFT_49590, partial	37	5.24e-09	-	-	-	-	Wallemia	1708541|Wallemia mellicola
TRINITY_DN134383_c4_g2_i3	191	-2.78051	-2.78051	4.23758	2.81622	-2.78051	1.28773	286	gi|451998781|gb|EMD91245.1| hypothetical protein COCHEDRAFT_1194902	67	1.47e-34	-	-	-	-	Bipolaris	5016|Bipolaris maydis
TRINITY_DN140040_c0_g1_i6	192	-1.09461	-1.09461	3.06897	1.30947	-1.09461	-1.09461	1469	gi|695069845|ref|XP_009381926.1| PREDICTED: uncharacterized protein LOC103970026 isoform X1	359	4.01e-180	GO:0019761 glucosinolate biosynthetic process | GO:0046777 protein autophosphorylation | GO:0010155 regulation of proton transport	GO:0009507 chloroplast | GO:0016020 membrane	-	-	Musa	4641|Musa acuminata
TRINITY_DN140038_c1_g1_i5	193	-3.22638	-3.22638	1.97498	3.19032	0.00750681	1.27995	382	gi|672185368|ref|XP_008812802.1| PREDICTED: glutamine synthetase leaf isozyme, chloroplastic, partial	51	7.8e-22	GO:0009651 response to salt stress | GO:0009399 nitrogen fixation | GO:0006542 glutamine biosynthetic process | GO:0010150 leaf senescence | GO:0046686 response to cadmium ion	GO:0005618 cell wall | GO:0009506 plasmodesma | GO:0009941 chloroplast envelope | GO:0009535 chloroplast thylakoid membrane | GO:0009570 chloroplast stroma | GO:0022626 cytosolic ribosome | GO:0005886 plasma membrane | GO:0048046 apoplast	GO:0005507 copper ion binding | GO:0005524 ATP binding | GO:0004356 glutamate-ammonia ligase activity	-	Phoenix	42345|Phoenix dactylifera
TRINITY_DN139788_c1_g2_i6	194	-1.61751	-1.61751	2.2706	1.44547	-0.815114	0.334074	1219	gi|661884037|emb|CDP12299.1| unnamed protein product	394	8.38e-216	GO:0055114 oxidation-reduction process | GO:0010189 vitamin E biosynthetic process | GO:0015995 chlorophyll biosynthetic process | GO:0015979 photosynthesis	GO:0009941 chloroplast envelope | GO:0009535 chloroplast thylakoid membrane	GO:0016628 oxidoreductase activity, acting on the CH-CH group of donors, NAD or NADP as acceptor | GO:0045550 geranylgeranyl reductase activity	-	Coffea	49390|Coffea canephora
TRINITY_DN135575_c2_g1_i5	195	-1.27552	-1.27552	2.29105	2.81101	-1.27552	-1.27552	874	gi|586685313|ref|XP_006841642.1| PREDICTED: glycerol-3-phosphate acyltransferase 1	190	3.48e-81	GO:0008152 metabolic process	-	GO:0016746 transferase activity, transferring acyl groups	pfam01553 Acyltransferase	Amborella	13333|Amborella trichopoda
TRINITY_DN136148_c1_g1_i3	196	-1.74801	-1.74801	2.4445	2.93119	-1.74801	-0.131653	849	gi|720000920|ref|XP_010256185.1| PREDICTED: 1,2-dihydroxy-3-keto-5-methylthiopentene dioxygenase 1	187	1.57e-114	GO:0019509 L-methionine salvage from methylthioadenosine | GO:0051302 regulation of cell division | GO:0055114 oxidation-reduction process	GO:0005737 cytoplasm | GO:0005634 nucleus	GO:0005506 iron ion binding | GO:0010309 acireductone dioxygenase [iron(II)-requiring] activity	pfam03079 ARD | pfam07883 Cupin_2	Nelumbo	4432|Nelumbo nucifera
TRINITY_DN139482_c0_g1_i2	197	-3.29795	-3.29795	2.88968	2.0967	1.09065	0.518856	430	gi|672134305|ref|XP_008790804.1| PREDICTED: chlorophyll a-b binding protein CP24 10A, chloroplastic-like	115	3.42e-55	GO:0009765 photosynthesis, light harvesting | GO:0010196 nonphotochemical quenching	GO:0010287 plastoglobule | GO:0009941 chloroplast envelope | GO:0009535 chloroplast thylakoid membrane	-	-	Phoenix	42345|Phoenix dactylifera
TRINITY_DN137430_c1_g1_i1	198	-1.68471	-1.68471	2.37464	1.48714	-0.254961	-0.237396	1364	gi|695044325|ref|XP_009409908.1| PREDICTED: serine/threonine-protein kinase STN7, chloroplastic	416	3.94e-226	GO:0007623 circadian rhythm | GO:0042548 regulation of photosynthesis, light reaction | GO:0006468 protein phosphorylation	-	GO:0005524 ATP binding | GO:0004674 protein serine/threonine kinase activity	pfam00069 Pkinase	Musa	4641|Musa acuminata
TRINITY_DN139833_c0_g1_i3	199	-1.34302	-1.34302	2.32476	0.990402	-1.34302	0.713908	2149	gi|743758042|ref|XP_010924772.1| PREDICTED: protein CHUP1, chloroplastic	675	0.0	GO:0045893 positive regulation of transcription, DNA-dependent | GO:0035304 regulation of protein dephosphorylation | GO:0010207 photosystem II assembly | GO:0009902 chloroplast relocation | GO:0042793 transcription from plastid promoter | GO:0006364 rRNA processing | GO:0010027 thylakoid membrane organization	GO:0009707 chloroplast outer membrane | GO:0005634 nucleus	-	pfam00038 Filament	Elaeis	51953|Elaeis guineensis
TRINITY_DN139866_c4_g2_i5	200	-2.21395	-2.21395	3.17103	2.83097	0.639847	-2.21395	955	gi|743807077|ref|XP_010927963.1| PREDICTED: glutamate--glyoxylate aminotransferase 2	238	4.46e-150	GO:0009058 biosynthetic process | GO:0001666 response to hypoxia	GO:0005773 vacuole | GO:0009570 chloroplast stroma | GO:0016020 membrane | GO:0048046 apoplast	GO:0030170 pyridoxal phosphate binding | GO:0008483 transaminase activity	-	Elaeis	51953|Elaeis guineensis
TRINITY_DN136882_c0_g1_i4	201	-2.40795	-2.40795	2.81087	1.7312	-0.383627	0.657453	1056	gi|719994128|ref|XP_010254085.1| PREDICTED: photosystem I reaction center subunit VI, chloroplastic-like	144	6.83e-78	GO:0015979 photosynthesis	GO:0010287 plastoglobule | GO:0009538 photosystem I reaction center | GO:0016021 integral to membrane | GO:0009535 chloroplast thylakoid membrane	-	pfam03244 PSI_PsaH	Nelumbo	4432|Nelumbo nucifera
TRINITY_DN138377_c0_g1_i5	202	-2.44011	-2.44011	1.93965	2.45427	0.776187	-0.289878	861	gi|672188124|ref|XP_008813507.1| PREDICTED: photosystem I reaction center subunit XI, chloroplastic	161	7.33e-103	GO:0015979 photosynthesis	GO:0010287 plastoglobule | GO:0009941 chloroplast envelope | GO:0009538 photosystem I reaction center | GO:0016021 integral to membrane | GO:0009535 chloroplast thylakoid membrane	-	pfam02605 PsaL	Phoenix	42345|Phoenix dactylifera
TRINITY_DN140009_c0_g3_i1	203	-1.12124	-1.12124	2.21375	1.7694	-1.12124	-0.619422	1514	gi|672144423|ref|XP_008796112.1| PREDICTED: uncharacterized protein LOC103711651 isoform X2	461	9.35e-197	-	GO:0009506 plasmodesma	-	pfam05641 Agenet	Phoenix	42345|Phoenix dactylifera
TRINITY_DN136882_c0_g1_i3	204	-3.28143	-3.28143	2.83288	2.86702	-0.253212	1.11617	321	gi|567868661|ref|XP_006426953.1| hypothetical protein CICLE_v10026722mg	87	6.23e-34	GO:0015979 photosynthesis	GO:0010287 plastoglobule | GO:0009538 photosystem I reaction center | GO:0016021 integral to membrane | GO:0009535 chloroplast thylakoid membrane	-	pfam03244 PSI_PsaH	Citrus	85681|Citrus clementina
TRINITY_DN134075_c3_g1_i1	205	-1.2504	-1.2504	2.30136	2.70025	-1.2504	-1.2504	860	-	-	-	-	-	-	-	-	-
TRINITY_DN139593_c2_g1_i5	206	-1.97964	-1.96958	1.50024	0.854058	1.03578	0.559144	1672	gi|695047216|ref|XP_009411481.1| PREDICTED: methionine gamma-lyase-like	437	9.17e-243	GO:0009970 cellular response to sulfate starvation | GO:0042631 cellular response to water deprivation | GO:0008152 metabolic process | GO:0051289 protein homotetramerization	GO:0005829 cytosol	GO:0030170 pyridoxal phosphate binding | GO:0016829 lyase activity	pfam01053 Cys_Met_Meta_PP | pfam00155 Aminotran_1_2 | pfam01212 Beta_elim_lyase | pfam00266 Aminotran_5	Musa	4641|Musa acuminata
TRINITY_DN138858_c0_g1_i2	207	-2.14727	-2.14727	1.19286	0.688853	0.959242	1.45359	2256	gi|672160661|ref|XP_008800115.1| PREDICTED: ABC transporter B family member 2-like	711	0.0	GO:0010218 response to far red light | GO:0010541 acropetal auxin transport | GO:0009958 positive gravitropism | GO:0010160 formation of organ boundary | GO:0043481 anthocyanin accumulation in tissues in response to UV light | GO:0009640 photomorphogenesis | GO:0010540 basipetal auxin transport | GO:0008361 regulation of cell size | GO:0048527 lateral root development | GO:0009637 response to blu…	GO:0016021 integral to membrane | GO:0005739 mitochondrion	GO:0010329 auxin efflux transmembrane transporter activity | GO:0003723 RNA binding | GO:0042626 ATPase activity, coupled to transmembrane movement of substances | GO:0005524 ATP binding	pfam00664 ABC_membrane | pfam00005 ABC_tran | pfam13191 AAA_16	Phoenix	42345|Phoenix dactylifera
TRINITY_DN131786_c0_g1_i1	208	-1.41412	-1.41412	2.44416	2.38776	-1.41412	-0.589557	1065	gi|743848425|ref|XP_010939357.1| PREDICTED: probable zinc metallopeptidase EGY3, chloroplastic	347	2.72e-197	GO:0009408 response to heat | GO:0006508 proteolysis | GO:0009644 response to high light intensity | GO:0042542 response to hydrogen peroxide	GO:0016021 integral to membrane | GO:0009535 chloroplast thylakoid membrane | GO:0031969 chloroplast membrane	GO:0003723 RNA binding | GO:0004222 metalloendopeptidase activity	-	Elaeis	51953|Elaeis guineensis
TRINITY_DN134740_c2_g1_i3	209	-1.28715	-1.28715	1.63543	2.46774	-1.28715	-0.241709	1078	gi|255569267|ref|XP_002525601.1| conserved hypothetical protein	84	3.29e-05	-	-	-	-	Ricinus	3988|Ricinus communis
TRINITY_DN140077_c1_g1_i10	210	-1.03768	-1.03768	2.62452	1.52621	-1.03768	-1.03768	1164	gi|672113501|ref|XP_008811242.1| PREDICTED: uncharacterized protein LOC103722452	269	3.14e-86	GO:0006950 response to stress	GO:0009536 plastid	GO:0051536 iron-sulfur cluster binding	-	Phoenix	42345|Phoenix dactylifera
TRINITY_DN132680_c0_g2_i1	211	-0.972476	-0.972476	1.78668	1.64905	-0.972476	-0.5183	2051	gi|672124054|ref|XP_008785404.1| PREDICTED: probable anion transporter 1, chloroplastic	516	2.47e-282	GO:0031348 negative regulation of defense response | GO:0009595 detection of biotic stimulus | GO:0009867 jasmonic acid mediated signaling pathway | GO:0009697 salicylic acid biosynthetic process | GO:0009862 systemic acquired resistance, salicylic acid mediated signaling pathway | GO:0030505 inorganic diphosphate transport | GO:0010363 regulation of plant-type hypersensitive response | GO:001031…	GO:0009941 chloroplast envelope | GO:0016021 integral to membrane | GO:0009535 chloroplast thylakoid membrane	GO:0005315 inorganic phosphate transmembrane transporter activity | GO:0005351 sugar:hydrogen symporter activity | GO:0030504 inorganic diphosphate transmembrane transporter activity | GO:0008514 organic anion transmembrane transporter activity	pfam07690 MFS_1 | pfam00083 Sugar_tr | pfam13347 MFS_2 | pfam11196 DUF2834	Phoenix	42345|Phoenix dactylifera
TRINITY_DN136907_c1_g1_i4	212	-1.41695	-1.41695	2.76312	2.90469	-1.41695	-1.41695	686	-	-	-	-	-	-	-	-	-
TRINITY_DN138551_c0_g1_i10	213	-2.92236	-2.92236	2.16739	1.82685	0.271409	1.57908	573	gi|588493679|gb|AHK24891.1| cold-regulated LTCOR12, partial	67	4.15e-33	GO:0043085 positive regulation of catalytic activity | GO:0009825 multidimensional cell growth | GO:0016042 lipid catabolic process | GO:0009741 response to brassinosteroid stimulus | GO:0043481 anthocyanin accumulation in tissues in response to UV light | GO:0048767 root hair elongation | GO:0000271 polysaccharide biosynthetic process | GO:0006569 tryptophan catabolic process | GO:0009684 indole…	GO:0009505 plant-type cell wall | GO:0005576 extracellular region	GO:0008047 enzyme activator activity	pfam02704 GASA | pfam01826 TIL	Lilium	79002|Lilium lancifolium
TRINITY_DN130187_c0_g1_i2	214	-2.04746	-2.04746	4.47862	3.71124	-2.04746	-2.04746	714	gi|672134773|ref|XP_008791038.1| PREDICTED: light-regulated protein	138	3.51e-59	GO:0015031 protein transport	GO:0009507 chloroplast	-	pfam07207 Lir1	Phoenix	42345|Phoenix dactylifera
TRINITY_DN134172_c0_g2_i1	215	-1.09537	-1.09537	2.10139	2.28009	-1.09537	-1.09537	1019	gi|695009035|ref|XP_009391129.1| PREDICTED: aspartic proteinase nepenthesin-2-like	276	2.13e-103	GO:0006508 proteolysis	GO:0016023 cytoplasmic membrane-bounded vesicle | GO:0048046 apoplast	GO:0004190 aspartic-type endopeptidase activity	pfam00026 Asp	Musa	4641|Musa acuminata
TRINITY_DN136547_c0_g1_i3	216	-1.11898	-1.11898	1.68072	1.16434	0.511886	-1.11898	1966	gi|672126229|ref|XP_008786557.1| PREDICTED: LOW QUALITY PROTEIN: uncharacterized protein LOC103704859	561	1.05e-232	GO:0006457 protein folding	GO:0009570 chloroplast stroma	GO:0016787 hydrolase activity | GO:0044183 protein binding involved in protein folding	pfam00514 Arm	Phoenix	42345|Phoenix dactylifera
TRINITY_DN135544_c0_g1_i3	217	-1.65782	-1.65782	1.59874	1.99937	-1.65782	1.37534	1058	gi|568857456|ref|XP_006482282.1| PREDICTED: uncharacterized protein LOC102620177 isoform X1	242	1.86e-124	GO:0009965 leaf morphogenesis | GO:0000023 maltose metabolic process | GO:0030154 cell differentiation | GO:0019252 starch biosynthetic process | GO:0010207 photosystem II assembly	GO:0005739 mitochondrion | GO:0009941 chloroplast envelope | GO:0009535 chloroplast thylakoid membrane	-	pfam11016 DUF2854	Citrus	2711|Citrus sinensis
TRINITY_DN131558_c0_g1_i1	218	-1.56712	-1.56712	2.02576	1.96682	0.708782	-1.56712	1054	gi|743758172|ref|XP_010925423.1| PREDICTED: uncharacterized protein LOC105047959	263	3.86e-127	-	GO:0005739 mitochondrion | GO:0005634 nucleus | GO:0009941 chloroplast envelope | GO:0009570 chloroplast stroma	-	-	Elaeis	51953|Elaeis guineensis
TRINITY_DN139968_c0_g3_i2	219	-1.67369	-1.67369	3.64842	3.04632	-1.67369	-1.67369	546	gi|720066978|ref|XP_010276670.1| PREDICTED: ferredoxin-dependent glutamate synthase, chloroplastic	137	2.06e-83	GO:0055114 oxidation-reduction process | GO:0006541 glutamine metabolic process | GO:0000041 transition metal ion transport | GO:0009750 response to fructose stimulus | GO:0009749 response to glucose stimulus | GO:0009744 response to sucrose stimulus | GO:0097054 L-glutamate biosynthetic process	GO:0009941 chloroplast envelope	GO:0016041 glutamate synthase (ferredoxin) activity | GO:0046872 metal ion binding | GO:0051538 3 iron, 4 sulfur cluster binding | GO:0016740 transferase activity	-	Nelumbo	4432|Nelumbo nucifera
TRINITY_DN139069_c0_g1_i11	220	-2.1558	-2.1558	1.18433	1.42036	1.07486	0.632049	1100	gi|743771040|ref|XP_010915806.1| PREDICTED: probable chlorophyll(ide) b reductase NYC1, chloroplastic	235	1.87e-146	GO:0055114 oxidation-reduction process | GO:0010304 PSII associated light-harvesting complex II catabolic process | GO:0015996 chlorophyll catabolic process	GO:0016021 integral to membrane | GO:0009535 chloroplast thylakoid membrane | GO:0042170 plastid membrane	GO:0034256 chlorophyll(ide) b reductase activity | GO:0005515 protein binding	-	Elaeis	51953|Elaeis guineensis
TRINITY_DN139143_c1_g2_i2	221	-4.99994	-4.99994	2.96864	2.54794	1.91383	2.56947	492	gi|661882222|emb|CDP14198.1| unnamed protein product	60	1.07e-18	GO:0006869 lipid transport	GO:0009505 plant-type cell wall | GO:0016023 cytoplasmic membrane-bounded vesicle | GO:0005886 plasma membrane | GO:0009534 chloroplast thylakoid | GO:0048046 apoplast	GO:0008289 lipid binding | GO:0005516 calmodulin binding	pfam00234 Tryp_alpha_amyl	Coffea	49390|Coffea canephora
TRINITY_DN138045_c1_g1_i7	222	-1.72573	-1.72573	0.531887	1.76613	0.651119	0.502322	1439	gi|743754595|ref|XP_010920101.1| PREDICTED: probable sulfate transporter 3.5	366	7.04e-184	-	GO:0016021 integral to membrane | GO:0009507 chloroplast	GO:0008271 secondary active sulfate transmembrane transporter activity	pfam00916 Sulfate_transp | pfam01740 STAS | pfam13466 STAS_2	Elaeis	51953|Elaeis guineensis
TRINITY_DN139985_c0_g1_i8	223	-2.38427	-2.38427	1.73268	1.66971	0.277935	1.08822	2281	gi|695026256|ref|XP_009400415.1| PREDICTED: ABC transporter G family member 11-like	695	0.0	GO:0009651 response to salt stress | GO:0009611 response to wounding | GO:0006200 ATP catabolic process | GO:0080051 cutin transport | GO:0009737 response to abscisic acid stimulus	GO:0009897 external side of plasma membrane	GO:0005524 ATP binding | GO:0016887 ATPase activity	pfam01061 ABC2_membrane | pfam00005 ABC_tran | pfam13555 AAA_29 | pfam03062 MBOAT | pfam13558 SbcCD_C	Musa	4641|Musa acuminata
TRINITY_DN136463_c3_g1_i4	224	-0.691531	-0.691531	1.01644	1.74969	-0.691531	-0.691531	2679	gi|743856268|ref|XP_010941805.1| PREDICTED: putative chromatin-remodeling complex ATPase chain	825	0.0	GO:0016049 cell growth | GO:0043044 ATP-dependent chromatin remodeling | GO:0009553 embryo sac development | GO:0010228 vegetative to reproductive phase transition of meristem | GO:0009630 gravitropism | GO:0008152 metabolic process | GO:0008284 positive regulation of cell proliferation	GO:0005829 cytosol | GO:0005634 nucleus	GO:0003677 DNA binding | GO:0005524 ATP binding | GO:0031491 nucleosome binding | GO:0004386 helicase activity | GO:0008094 DNA-dependent ATPase activity	pfam00176 SNF2_N | pfam09111 SLIDE | pfam00271 Helicase_C | pfam09110 HAND | pfam11496 HDA2-3	Elaeis	51953|Elaeis guineensis
TRINITY_DN133403_c0_g2_i1	225	-1.79428	-1.79428	0.840776	1.17252	1.11798	0.457286	1410	gi|743871785|ref|XP_010906388.1| PREDICTED: probable methyltransferase PMT24	463	4.2e-266	GO:0032259 methylation	GO:0005802 trans-Golgi network | GO:0009506 plasmodesma | GO:0005794 Golgi apparatus | GO:0005768 endosome	GO:0008168 methyltransferase activity	pfam03141 Methyltransf_29 | pfam08241 Methyltransf_11 | pfam13847 Methyltransf_31 | pfam13649 Methyltransf_25	Elaeis	51953|Elaeis guineensis
TRINITY_DN139442_c2_g1_i8	226	-3.89418	-3.89418	2.53398	3.02047	0.453276	1.78062	437	gi|723802065|ref|NP_001289779.1| catalase isozyme 1	51	1.87e-20	GO:0042744 hydrogen peroxide catabolic process | GO:0055114 oxidation-reduction process | GO:0009416 response to light stimulus | GO:0009409 response to cold | GO:0009970 cellular response to sulfate starvation | GO:0006995 cellular response to nitrogen starvation | GO:0046686 response to cadmium ion | GO:0016036 cellular response to phosphate starvation | GO:0009737 response to abscisic acid sti…	GO:0005618 cell wall | GO:0005739 mitochondrion | GO:0009506 plasmodesma | GO:0009941 chloroplast envelope | GO:0009570 chloroplast stroma | GO:0005773 vacuole | GO:0022626 cytosolic ribosome | GO:0005886 plasma membrane | GO:0048046 apoplast	GO:0050897 cobalt ion binding | GO:0004096 catalase activity | GO:0020037 heme binding	pfam06628 Catalase-rel	Nelumbo	4432|Nelumbo nucifera
TRINITY_DN139575_c2_g3_i1	227	-1.72167	-1.72167	3.77597	3.11071	-1.72167	-1.72167	650	gi|695004689|ref|XP_009388762.1| PREDICTED: chlorophyll a-b binding protein 4, chloroplastic	166	4.66e-91	GO:0009765 photosynthesis, light harvesting | GO:0080167 response to karrikin	GO:0010287 plastoglobule | GO:0009941 chloroplast envelope | GO:0009534 chloroplast thylakoid | GO:0009522 photosystem I | GO:0005739 mitochondrion	GO:0046872 metal ion binding	pfam00504 Chloroa_b-bind	Musa	4641|Musa acuminata
TRINITY_DN139839_c2_g1_i17	228	-3.76036	-3.76036	2.37997	2.09533	1.11409	1.93134	353	gi|901791139|gb|KMZ56514.1| hypothetical protein ZOSMA_94G00400	64	4.27e-10	-	-	-	-	Zostera	29655|Zostera marina
TRINITY_DN136882_c0_g1_i7	229	-1.85006	-1.85006	2.45998	2.08011	-1.85006	1.0101	651	gi|719994128|ref|XP_010254085.1| PREDICTED: photosystem I reaction center subunit VI, chloroplastic-like	139	4.92e-79	GO:0015979 photosynthesis	GO:0010287 plastoglobule | GO:0009538 photosystem I reaction center | GO:0016021 integral to membrane | GO:0009535 chloroplast thylakoid membrane	-	pfam03244 PSI_PsaH	Nelumbo	4432|Nelumbo nucifera
TRINITY_DN139906_c1_g1_i7	230	-2.97815	-2.97815	1.0158	0.577056	1.59583	2.7676	1027	gi|672117031|ref|XP_008781695.1| PREDICTED: chitinase-like protein 1	286	5.3e-171	GO:0043255 regulation of carbohydrate biosynthetic process | GO:0009735 response to cytokinin stimulus | GO:0009414 response to water deprivation | GO:0009651 response to salt stress | GO:0006032 chitin catabolic process | GO:0009809 lignin biosynthetic process | GO:0010337 regulation of salicylic acid metabolic process | GO:0030244 cellulose biosynthetic process | GO:0010167 response to nitrate …	GO:0048046 apoplast | GO:0016023 cytoplasmic membrane-bounded vesicle | GO:0005794 Golgi apparatus	GO:0004568 chitinase activity | GO:0030247 polysaccharide binding	pfam00182 Glyco_hydro_19	Phoenix	42345|Phoenix dactylifera
TRINITY_DN136275_c10_g1_i1	231	-3.27496	-3.27496	1.9406	1.97535	1.49142	1.14255	817	gi|475617798|gb|EMT30256.1| Non-specific lipid-transfer protein 4.3	111	2.13e-35	GO:0009414 response to water deprivation | GO:0006869 lipid transport | GO:0009651 response to salt stress | GO:0009737 response to abscisic acid stimulus	GO:0016023 cytoplasmic membrane-bounded vesicle | GO:0005886 plasma membrane	GO:0008289 lipid binding	pfam00234 Tryp_alpha_amyl | pfam14368 LTP_2	Aegilops	37682|Aegilops tauschii
TRINITY_DN138563_c3_g1_i3	232	-1.44123	-1.44123	3.02807	2.73685	-1.44123	-1.44123	707	gi|672172138|ref|XP_008806153.1| PREDICTED: plastocyanin	166	8.31e-76	GO:0009411 response to UV | GO:0017148 negative regulation of translation | GO:0055114 oxidation-reduction process | GO:0046688 response to copper ion | GO:0055070 copper ion homeostasis	GO:0031977 thylakoid lumen | GO:0009535 chloroplast thylakoid membrane | GO:0009570 chloroplast stroma	GO:0005507 copper ion binding | GO:0009055 electron carrier activity	pfam00127 Copper-bind | pfam13473 Cupredoxin_1	Phoenix	42345|Phoenix dactylifera
TRINITY_DN137607_c2_g1_i8	233	-2.60514	-2.60514	1.62329	1.67708	0.206743	1.70316	805	gi|697181458|ref|XP_009599722.1| PREDICTED: abscisic stress-ripening protein 2-like	107	8.44e-49	GO:0006950 response to stress	-	-	-	Nicotiana	4098|Nicotiana tomentosiformis
TRINITY_DN137957_c2_g1_i4	234	-1.60603	-1.60603	2.20688	0.96054	-1.60603	1.65068	1132	-	-	-	-	-	-	-	-	-
TRINITY_DN137086_c1_g2_i2	235	-2.01257	-2.01257	2.10338	1.11819	0.296604	0.50697	1140	gi|672111605|ref|XP_008801504.1| PREDICTED: glyoxylate/succinic semialdehyde reductase 1	283	1.93e-166	GO:0006979 response to oxidative stress | GO:0006098 pentose-phosphate shunt | GO:0006573 valine metabolic process | GO:0009448 gamma-aminobutyric acid metabolic process	-	GO:0008442 3-hydroxyisobutyrate dehydrogenase activity | GO:0008679 2-hydroxy-3-oxopropionate reductase activity | GO:0000166 nucleotide binding | GO:0004616 phosphogluconate dehydrogenase (decarboxylating) activity | GO:0050662 coenzyme binding | GO:0003858 3-hydroxybutyrate dehydrogenase activity	pfam03446 NAD_binding_2 | pfam03807 F420_oxidored | pfam02254 TrkA_N	Phoenix	42345|Phoenix dactylifera
TRINITY_DN139839_c2_g1_i8	236	-3.03526	-3.03526	2.49756	2.13683	0.260611	1.17552	805	gi|743817534|ref|XP_010930964.1| PREDICTED: knob-associated histidine-rich protein-like	157	4.32e-59	GO:0006950 response to stress	-	-	pfam02496 ABA_WDS	Elaeis	51953|Elaeis guineensis
TRINITY_DN139078_c1_g1_i3	237	-1.08628	-1.08628	1.16013	2.5269	-0.428183	-1.08628	1665	gi|743799541|ref|XP_010925503.1| PREDICTED: ATP-dependent 6-phosphofructokinase 3-like isoform X1	440	6.23e-271	GO:0010053 root epidermal cell differentiation | GO:0046835 carbohydrate phosphorylation | GO:0006002 fructose 6-phosphate metabolic process | GO:0006096 glycolysis	GO:0005945 6-phosphofructokinase complex | GO:0005886 plasma membrane	GO:0003872 6-phosphofructokinase activity | GO:0005524 ATP binding	pfam00365 PFK	Elaeis	51953|Elaeis guineensis
TRINITY_DN138517_c0_g2_i7	238	-0.988493	-0.988493	2.0429	1.91107	-0.988493	-0.988493	1851	gi|743772987|ref|XP_010916818.1| PREDICTED: uncharacterized protein LOC105041573	496	1.13e-283	GO:0005975 carbohydrate metabolic process	GO:0005829 cytosol | GO:0009570 chloroplast stroma	GO:0004615 phosphomannomutase activity | GO:0004610 phosphoacetylglucosamine mutase activity	pfam02879 PGM_PMM_II | pfam02878 PGM_PMM_I | pfam02880 PGM_PMM_III	Elaeis	51953|Elaeis guineensis
TRINITY_DN139304_c2_g2_i5	239	-2.87148	-2.87148	1.74193	1.69485	0.691069	1.61511	1034	gi|743822835|ref|XP_010932378.1| PREDICTED: 20 kDa chaperonin, chloroplastic-like	257	2.61e-133	GO:0006457 protein folding | GO:0009409 response to cold | GO:0046686 response to cadmium ion	GO:0005739 mitochondrion | GO:0009941 chloroplast envelope | GO:0009535 chloroplast thylakoid membrane | GO:0009570 chloroplast stroma | GO:0048046 apoplast	GO:0005507 copper ion binding | GO:0005524 ATP binding	pfam00166 Cpn10	Elaeis	51953|Elaeis guineensis
TRINITY_DN140170_c8_g1_i3	240	-1.80063	-1.80063	0.138972	1.56842	0.37633	1.51754	3330	gi|743770219|ref|XP_010915401.1| PREDICTED: pleiotropic drug resistance protein 12-like isoform X1	1017	0.0	GO:0009744 response to sucrose stimulus | GO:0009749 response to glucose stimulus | GO:0042344 indole glucosinolate catabolic process | GO:0009697 salicylic acid biosynthetic process | GO:0010363 regulation of plant-type hypersensitive response | GO:0010200 response to chitin | GO:0030003 cellular cation homeostasis | GO:0031348 negative regulation of defense response | GO:0071366 cellular respon…	GO:0005774 vacuolar membrane | GO:0005829 cytosol | GO:0009506 plasmodesma | GO:0009941 chloroplast envelope | GO:0005886 plasma membrane | GO:0005739 mitochondrion | GO:0005634 nucleus	GO:0008026 ATP-dependent helicase activity | GO:0042299 lupeol synthase activity | GO:0015086 cadmium ion transmembrane transporter activity | GO:0005524 ATP binding | GO:0003723 RNA binding | GO:0042626 ATPase activity, coupled to transmembrane movement of substances	pfam01061 ABC2_membrane | pfam08370 PDR_assoc | pfam12730 ABC2_membrane_4 | pfam12698 ABC2_membrane_3 | pfam13346 ABC2_membrane_5	Elaeis	51953|Elaeis guineensis
TRINITY_DN135430_c3_g1_i7	241	-1.87463	-1.87463	2.04385	2.94253	-0.627314	-0.609797	579	gi|743832508|ref|XP_010934999.1| PREDICTED: glycine cleavage system H protein 3, mitochondrial	102	2.57e-57	GO:0032259 methylation | GO:0019464 glycine decarboxylation via glycine cleavage system	GO:0009507 chloroplast | GO:0009579 thylakoid | GO:0005634 nucleus | GO:0005960 glycine cleavage complex | GO:0005739 mitochondrion	GO:0004047 aminomethyltransferase activity	pfam01597 GCV_H	Elaeis	51953|Elaeis guineensis
TRINITY_DN137814_c0_g1_i5	242	-1.5323	-1.5323	2.7618	2.44598	-1.5323	-0.610869	864	gi|672128493|ref|XP_008787736.1| PREDICTED: thioredoxin F, chloroplastic-like	174	1.42e-77	GO:0045454 cell redox homeostasis | GO:0006662 glycerol ether metabolic process | GO:0006109 regulation of carbohydrate metabolic process | GO:0043085 positive regulation of catalytic activity | GO:0043086 negative regulation of catalytic activity | GO:0022900 electron transport chain	GO:0009534 chloroplast thylakoid | GO:0005829 cytosol	GO:0008047 enzyme activator activity | GO:0009055 electron carrier activity | GO:0005515 protein binding | GO:0004857 enzyme inhibitor activity | GO:0015035 protein disulfide oxidoreductase activity	pfam00085 Thioredoxin | pfam13905 Thioredoxin_8 | pfam13098 Thioredoxin_2	Phoenix	42345|Phoenix dactylifera
TRINITY_DN138103_c0_g5_i2	243	-2.72898	-2.72898	5.67313	5.24278	-2.72898	-2.72898	206	gi|297181029|gb|ADI17229.1| hypothetical protein	46	6.41e-13	-	-	-	-	-	710804|uncultured alpha proteobacterium HF0070_14E07
TRINITY_DN136723_c0_g1_i3	244	-2.53558	-2.53558	2.26268	1.95248	0.0165489	0.839457	711	gi|672184780|ref|XP_008812650.1| PREDICTED: protein THYLAKOID FORMATION1, chloroplastic-like	132	5.7e-71	GO:0045893 positive regulation of transcription, DNA-dependent | GO:0007186 G-protein coupled receptor signaling pathway | GO:0006655 phosphatidylglycerol biosynthetic process | GO:0035304 regulation of protein dephosphorylation | GO:0010207 photosystem II assembly | GO:0009902 chloroplast relocation | GO:0042742 defense response to bacterium | GO:0009773 photosynthetic electron transport in phot…	GO:0010319 stromule | GO:0009707 chloroplast outer membrane | GO:0009570 chloroplast stroma | GO:0016021 integral to membrane | GO:0009523 photosystem II | GO:0009535 chloroplast thylakoid membrane | GO:0009528 plastid inner membrane	GO:0005515 protein binding	pfam11264 ThylakoidFormat	Phoenix	42345|Phoenix dactylifera
TRINITY_DN139536_c1_g1_i4	245	-1.32288	-1.32288	1.8156	2.41588	-0.262836	-1.32288	1811	gi|672178185|ref|XP_008809217.1| PREDICTED: plastidal glycolate/glycerate translocator 1, chloroplastic	436	2.32e-242	GO:0009658 chloroplast organization	GO:0009706 chloroplast inner membrane	GO:0043879 glycolate transmembrane transporter activity	pfam04172 LrgB | pfam03788 LrgA | pfam00916 Sulfate_transp | pfam12730 ABC2_membrane_4	Phoenix	42345|Phoenix dactylifera
TRINITY_DN136723_c0_g1_i1	246	-1.11924	-1.11924	2.20182	2.27514	-1.11924	-1.11924	1330	gi|672184780|ref|XP_008812650.1| PREDICTED: protein THYLAKOID FORMATION1, chloroplastic-like	286	6.6e-144	GO:0045893 positive regulation of transcription, DNA-dependent | GO:0007186 G-protein coupled receptor signaling pathway | GO:0006655 phosphatidylglycerol biosynthetic process | GO:0035304 regulation of protein dephosphorylation | GO:0010207 photosystem II assembly | GO:0009902 chloroplast relocation | GO:0042742 defense response to bacterium | GO:0009773 photosynthetic electron transport in phot…	GO:0010319 stromule | GO:0009707 chloroplast outer membrane | GO:0009570 chloroplast stroma | GO:0016021 integral to membrane | GO:0009523 photosystem II | GO:0009535 chloroplast thylakoid membrane | GO:0009528 plastid inner membrane	GO:0005515 protein binding	pfam11264 ThylakoidFormat	Phoenix	42345|Phoenix dactylifera
TRINITY_DN139503_c0_g1_i4	247	-0.836069	-0.836069	2.46376	0.859034	-0.836069	-0.814589	2583	gi|672125626|ref|XP_008786234.1| PREDICTED: calmodulin-binding transcription activator 5-like isoform X1	775	0.0	-	GO:0005634 nucleus	GO:0003677 DNA binding	pfam03859 CG-1 | pfam12796 Ank_2 | pfam00023 Ank | pfam13637 Ank_4 | pfam01833 TIG | pfam13606 Ank_3	Phoenix	42345|Phoenix dactylifera
TRINITY_DN135334_c0_g1_i1	248	-1.49642	-1.49642	1.69845	1.59798	-1.04014	0.736546	1826	gi|720024520|ref|XP_010263657.1| PREDICTED: 5'-nucleotidase domain-containing protein 4-like isoform X3	470	4.45e-273	GO:0008152 metabolic process	GO:0005739 mitochondrion	GO:0046872 metal ion binding | GO:0016787 hydrolase activity	pfam05761 5_nucleotid	Nelumbo	4432|Nelumbo nucifera
TRINITY_DN132858_c4_g1_i1	249	-1.11744	-1.11744	2.00506	1.76872	-0.42145	-1.11744	1256	-	-	-	-	-	-	-	-	-
TRINITY_DN139985_c0_g1_i7	250	-1.59034	-1.59034	1.60075	2.04297	1.12731	-1.59034	1392	gi|695026256|ref|XP_009400415.1| PREDICTED: ABC transporter G family member 11-like	431	9.47e-263	GO:0009651 response to salt stress | GO:0009611 response to wounding | GO:0006200 ATP catabolic process | GO:0080051 cutin transport | GO:0009737 response to abscisic acid stimulus	GO:0009897 external side of plasma membrane	GO:0005524 ATP binding | GO:0016887 ATPase activity	pfam00005 ABC_tran | pfam13555 AAA_29 | pfam13558 SbcCD_C	Musa	4641|Musa acuminata
TRINITY_DN138361_c0_g1_i4	251	-1.89288	-1.89288	1.42991	1.65247	0.895385	-0.191999	1166	gi|672119073|ref|XP_008782763.1| PREDICTED: uncharacterized protein LOC103702207	241	1.36e-102	-	GO:0005634 nucleus | GO:0005737 cytoplasm	GO:0030246 carbohydrate binding	pfam14200 RicinB_lectin_2	Phoenix	42345|Phoenix dactylifera
TRINITY_DN138116_c1_g1_i5	252	-1.58359	-1.58359	2.54841	1.14412	0.758399	-1.28376	1170	gi|695048501|ref|XP_009412163.1| PREDICTED: 50S ribosomal protein L3-1, chloroplastic-like	229	3.27e-139	GO:0006412 translation	GO:0005840 ribosome | GO:0009941 chloroplast envelope | GO:0009570 chloroplast stroma | GO:0016020 membrane	GO:0003735 structural constituent of ribosome	pfam00297 Ribosomal_L3	Musa	4641|Musa acuminata
TRINITY_DN136681_c3_g1_i3	253	-1.5473	-1.5473	1.40037	0.455225	0.158459	1.08054	1809	gi|672112150|ref|XP_008804300.1| PREDICTED: UBX domain-containing protein 7	436	3.61e-210	GO:0048573 photoperiodism, flowering	GO:0005737 cytoplasm | GO:0005634 nucleus	GO:0030674 protein binding, bridging	pfam13899 Thioredoxin_7 | pfam00789 UBX | pfam13098 Thioredoxin_2	Phoenix	42345|Phoenix dactylifera
TRINITY_DN138710_c1_g1_i3	254	-1.97688	-1.97688	0.847888	1.63086	-0.165409	1.64042	2328	gi|672138202|ref|XP_008792848.1| PREDICTED: LOW QUALITY PROTEIN: probable nucleoredoxin 1	564	3.77e-285	GO:0055114 oxidation-reduction process | GO:0045454 cell redox homeostasis | GO:0080092 regulation of pollen tube growth | GO:0010183 pollen tube guidance | GO:0046686 response to cadmium ion	GO:0005829 cytosol	GO:0047134 protein-disulfide reductase activity | GO:0016853 isomerase activity	pfam13905 Thioredoxin_8 | pfam13098 Thioredoxin_2 | pfam00578 AhpC-TSA | pfam00085 Thioredoxin | pfam08534 Redoxin | pfam07649 C1_3 | pfam02630 SCO1-SenC | pfam13899 Thioredoxin_7	Phoenix	42345|Phoenix dactylifera
TRINITY_DN131434_c1_g1_i2	255	-2.68888	-2.68888	3.13227	2.8718	-2.68888	2.06258	435	gi|672124328|ref|XP_008785539.1| PREDICTED: ribulose bisphosphate carboxylase/oxygenase activase 2, chloroplastic isoform X1	106	3.77e-50	GO:0009753 response to jasmonic acid stimulus | GO:0042742 defense response to bacterium | GO:0009416 response to light stimulus | GO:0009409 response to cold | GO:0010150 leaf senescence | GO:0043085 positive regulation of catalytic activity	GO:0005618 cell wall | GO:0009941 chloroplast envelope | GO:0009535 chloroplast thylakoid membrane | GO:0009570 chloroplast stroma | GO:0005634 nucleus | GO:0010319 stromule | GO:0048046 apoplast	GO:0046863 ribulose-1,5-bisphosphate carboxylase/oxygenase activator activity | GO:0043531 ADP binding | GO:0005524 ATP binding | GO:0003700 sequence-specific DNA binding transcription factor activity	-	Phoenix	42345|Phoenix dactylifera
TRINITY_DN136262_c0_g1_i2	256	-1.59078	-1.59078	1.43832	1.23603	0.229299	0.277909	1671	gi|672165470|ref|XP_008802639.1| PREDICTED: magnesium-chelatase subunit ChlH, chloroplastic	294	2.71e-186	GO:0019684 photosynthesis, light reaction | GO:0015995 chlorophyll biosynthetic process	GO:0005739 mitochondrion | GO:0010007 magnesium chelatase complex | GO:0009706 chloroplast inner membrane | GO:0009570 chloroplast stroma	GO:0016851 magnesium chelatase activity | GO:0005524 ATP binding	-	Phoenix	42345|Phoenix dactylifera
TRINITY_DN137004_c0_g1_i14	257	-2.02533	-2.02533	3.2117	2.51277	-2.02533	0.351516	758	gi|720077467|ref|XP_010241049.1| PREDICTED: protein CURVATURE THYLAKOID 1B, chloroplastic	157	4.65e-71	GO:0009773 photosynthetic electron transport in photosystem I | GO:0009737 response to abscisic acid stimulus	GO:0009508 plastid chromosome | GO:0030093 chloroplast photosystem I	-	pfam14159 DUF4308	Nelumbo	4432|Nelumbo nucifera
TRINITY_DN134765_c0_g2_i1	258	-1.83484	-1.83484	2.59932	2.0757	-1.26438	0.259054	1104	gi|695047716|ref|XP_009411746.1| PREDICTED: uncharacterized protein LOC103993412 isoform X1	264	4.83e-122	GO:0009236 cobalamin biosynthetic process	GO:0009536 plastid	GO:0046872 metal ion binding | GO:0016829 lyase activity	pfam13369 Transglut_core2 | pfam13371 TPR_9	Musa	4641|Musa acuminata
TRINITY_DN139695_c2_g1_i3	259	-1.20087	-1.20087	1.1623	1.14906	-1.20087	1.29124	1972	gi|695018411|ref|XP_009396168.1| PREDICTED: signal peptide peptidase-like 4	521	7.77999999639e-316	GO:0006508 proteolysis	GO:0016023 cytoplasmic membrane-bounded vesicle | GO:0005886 plasma membrane | GO:0016021 integral to membrane | GO:0010008 endosome membrane	GO:0004190 aspartic-type endopeptidase activity	pfam04258 Peptidase_A22B | pfam02225 PA | pfam06550 DUF1119 | pfam14351 DUF4401 | pfam05857 TraX	Musa	4641|Musa acuminata
TRINITY_DN139762_c0_g2_i3	260	-1.84242	-1.84242	1.62486	1.69002	0.0274535	0.342497	2575	gi|743821421|ref|XP_010932029.1| PREDICTED: LOW QUALITY PROTEIN: DEAD-box ATP-dependent RNA helicase 3, chloroplastic	694	0.0	GO:0009793 embryo development ending in seed dormancy | GO:0006200 ATP catabolic process	GO:0009941 chloroplast envelope | GO:0016020 membrane | GO:0009570 chloroplast stroma | GO:0005634 nucleus	GO:0008270 zinc ion binding | GO:0008026 ATP-dependent helicase activity | GO:0003723 RNA binding | GO:0005524 ATP binding	pfam00270 DEAD | pfam00271 Helicase_C | pfam08152 GUCT | pfam00098 zf-CCHC | pfam04851 ResIII	Elaeis	51953|Elaeis guineensis
TRINITY_DN139888_c2_g1_i1	261	-1.60127	-1.60127	1.33721	1.90234	-0.773449	0.736443	1447	gi|672180573|ref|XP_008810484.1| PREDICTED: auxin-responsive protein IAA6-like isoform X1	318	1.66e-132	GO:0009734 auxin mediated signaling pathway | GO:0006355 regulation of transcription, DNA-dependent	GO:0005634 nucleus	GO:0046983 protein dimerization activity	pfam02309 AUX_IAA	Phoenix	42345|Phoenix dactylifera
TRINITY_DN135913_c0_g1_i7	262	-0.720627	-0.720627	1.27287	1.60964	-0.720627	-0.720627	2279	gi|672111846|ref|XP_008802769.1| PREDICTED: prolyl endopeptidase-like	711	0.0	GO:0006508 proteolysis | GO:0010048 vernalization response	GO:0005634 nucleus | GO:0005829 cytosol	GO:0004252 serine-type endopeptidase activity | GO:0070008 serine-type exopeptidase activity	pfam02897 Peptidase_S9_N | pfam00326 Peptidase_S9	Phoenix	42345|Phoenix dactylifera
TRINITY_DN138313_c2_g1_i6	263	-3.00618	-4.24496	3.23039	2.87921	0.133617	1.00793	881	gi|743800635|ref|XP_010926041.1| PREDICTED: ribulose bisphosphate carboxylase small chain, chloroplastic-like	177	1.9e-89	GO:0055114 oxidation-reduction process | GO:0010114 response to red light | GO:0009409 response to cold | GO:0080158 chloroplast ribulose bisphosphate carboxylase complex biogenesis | GO:0015977 carbon fixation | GO:0009637 response to blue light | GO:0015979 photosynthesis | GO:0009853 photorespiration | GO:0010218 response to far red light	GO:0005618 cell wall | GO:0031977 thylakoid lumen | GO:0009941 chloroplast envelope | GO:0009535 chloroplast thylakoid membrane | GO:0009570 chloroplast stroma | GO:0022626 cytosolic ribosome | GO:0048046 apoplast	GO:0005507 copper ion binding | GO:0016984 ribulose-bisphosphate carboxylase activity | GO:0004497 monooxygenase activity	pfam00101 RuBisCO_small | pfam12338 RbcS	Elaeis	51953|Elaeis guineensis
TRINITY_DN139571_c0_g1_i2	264	-2.07918	-2.07918	1.32177	2.20726	0.745389	-0.116071	1394	gi|672137261|ref|XP_008792350.1| PREDICTED: BURP domain-containing protein 3	356	5.57e-134	-	GO:0005768 endosome | GO:0005802 trans-Golgi network | GO:0005794 Golgi apparatus	-	pfam03181 BURP	Phoenix	42345|Phoenix dactylifera
TRINITY_DN140085_c2_g1_i2	265	-2.40909	-2.40909	1.44311	1.91996	1.31774	0.137372	1612	gi|725827525|gb|AIY34664.1| 4-coumarate:CoA ligase-like protein	517	2.26e-266	GO:0010214 seed coat development | GO:0010030 positive regulation of seed germination | GO:0033611 oxalate catabolic process | GO:0046686 response to cadmium ion | GO:0050832 defense response to fungus	GO:0009506 plasmodesma | GO:0009570 chloroplast stroma | GO:0048046 apoplast	GO:0050203 oxalate-CoA ligase activity	pfam00501 AMP-binding | pfam13193 DUF4009	Ornithogalum	82047|Ornithogalum longebracteatum
TRINITY_DN138408_c4_g1_i10	266	-3.5163	-3.5163	2.37252	2.17864	0.794113	1.68733	386	gi|548859748|gb|ERN17394.1| hypothetical protein AMTR_s00037p00206460	87	3.68e-43	GO:0009651 response to salt stress | GO:0009409 response to cold | GO:0019243 methylglyoxal catabolic process to D-lactate | GO:0006094 gluconeogenesis | GO:0046686 response to cadmium ion | GO:0006096 glycolysis | GO:0019344 cysteine biosynthetic process	GO:0005829 cytosol | GO:0031977 thylakoid lumen | GO:0005777 peroxisome | GO:0005739 mitochondrion | GO:0009941 chloroplast envelope | GO:0009570 chloroplast stroma | GO:0005773 vacuole | GO:0005886 plasma membrane | GO:0010319 stromule	GO:0046872 metal ion binding | GO:0004462 lactoylglutathione lyase activity	-	Amborella	13333|Amborella trichopoda
TRINITY_DN139723_c0_g2_i5	267	-2.43364	-2.43364	3.49276	3.15621	0.651953	-2.43364	815	gi|74229863|gb|ABA00460.1| serine-glyoxylate aminotransferase	234	1.53e-149	GO:0008152 metabolic process	GO:0005886 plasma membrane | GO:0009570 chloroplast stroma | GO:0048046 apoplast	GO:0030170 pyridoxal phosphate binding | GO:0008483 transaminase activity	pfam00266 Aminotran_5	Spirodela	29656|Spirodela polyrhiza
TRINITY_DN140186_c2_g3_i2	268	-2.40377	-2.5572	2.58428	2.2169	-0.441754	0.601551	1056	gi|372484356|gb|AEX95819.1| photosystem I subunit IX (chloroplast)	42	2.12e-17	GO:0055114 oxidation-reduction process | GO:0019684 photosynthesis, light reaction | GO:0006354 transcription elongation, DNA-dependent	GO:0016021 integral to membrane | GO:0005739 mitochondrion | GO:0009538 photosystem I reaction center | GO:0009535 chloroplast thylakoid membrane	-	pfam01701 PSI_PsaJ	Anemarrhena	59045|Anemarrhena asphodeloides
TRINITY_DN138103_c0_g5_i1	269	-4.98905	-4.98905	4.92778	4.35398	1.09635	-0.400006	207	gi|78033431|emb|CAJ30046.1| hypothetical protein mgI388	46	3.13e-16	-	-	-	-	Magnetospirillum	55518|Magnetospirillum gryphiswaldense
TRINITY_DN133872_c0_g1_i1	270	-0.968877	-0.968877	2.03868	1.83683	-0.968877	-0.968877	1555	gi|743835765|ref|XP_010935909.1| PREDICTED: aldo-keto reductase-like isoform X1	408	2.97e-224	GO:0019288 isopentenyl diphosphate biosynthetic process, mevalonate-independent pathway | GO:0055114 oxidation-reduction process	GO:0009941 chloroplast envelope | GO:0009570 chloroplast stroma	GO:0004033 aldo-keto reductase (NADP) activity	pfam00248 Aldo_ket_red	Elaeis	51953|Elaeis guineensis
TRINITY_DN162010_c0_g1_i1	271	-2.43426	-2.43426	4.61294	5.12411	-2.43426	-2.43426	248	-	-	-	-	-	-	-	-	-
TRINITY_DN139917_c2_g3_i4	272	-1.69766	-1.69766	2.3959	1.96739	-1.69766	0.72968	1141	gi|672161904|ref|XP_008800780.1| PREDICTED: uncharacterized protein LOC103715052	260	2.19e-101	GO:0055114 oxidation-reduction process | GO:0006396 RNA processing	GO:0009507 chloroplast | GO:0005634 nucleus	GO:0004601 peroxidase activity	pfam13414 TPR_11 | pfam13432 TPR_16 | pfam13424 TPR_12	Phoenix	42345|Phoenix dactylifera
TRINITY_DN139259_c1_g1_i1	273	-1.14332	-1.14332	2.49243	2.08087	-1.14332	-1.14332	1282	gi|239056180|emb|CAQ58615.1| ATP binding / kinase/ protein serine / threonine kinase	366	1.17e-180	GO:0006468 protein phosphorylation	GO:0016023 cytoplasmic membrane-bounded vesicle | GO:0016021 integral to membrane | GO:0005739 mitochondrion	GO:0005524 ATP binding | GO:0004674 protein serine/threonine kinase activity	pfam07714 Pkinase_Tyr | pfam00069 Pkinase	Vitis	29760|Vitis vinifera
TRINITY_DN138791_c0_g1_i2	274	-1.06308	-1.06308	1.28316	1.80955	-1.06308	0.0965444	1641	gi|356534764|ref|XP_003535922.1| PREDICTED: magnesium-chelatase subunit ChlH, chloroplastic	543	0.0	GO:0019684 photosynthesis, light reaction | GO:0015995 chlorophyll biosynthetic process	GO:0005739 mitochondrion | GO:0010007 magnesium chelatase complex | GO:0009706 chloroplast inner membrane | GO:0009570 chloroplast stroma	GO:0016851 magnesium chelatase activity | GO:0005524 ATP binding	-	Glycine	3847|Glycine max
TRINITY_DN138939_c0_g1_i3	275	-1.48313	-1.48313	1.6632	1.64764	-0.680726	0.336134	1680	gi|743759954|ref|XP_010934591.1| PREDICTED: protochlorophyllide-dependent translocon component 52, chloroplastic-like	485	5.25e-261	GO:0055114 oxidation-reduction process	GO:0009941 chloroplast envelope | GO:0005739 mitochondrion	GO:0046872 metal ion binding | GO:0009055 electron carrier activity | GO:0010277 chlorophyllide a oxygenase [overall] activity | GO:0051537 2 iron, 2 sulfur cluster binding	pfam08417 PaO | pfam00355 Rieske	Elaeis	51953|Elaeis guineensis
TRINITY_DN137636_c0_g1_i1	276	-2.11578	-2.11578	1.26854	0.653777	2.18258	0.126666	1243	gi|743755204|ref|XP_010938743.1| PREDICTED: lycopene epsilon cyclase, chloroplastic isoform X1	317	9.59e-184	GO:0016123 xanthophyll biosynthetic process | GO:0055114 oxidation-reduction process	GO:0031969 chloroplast membrane | GO:0016021 integral to membrane	GO:0016705 oxidoreductase activity, acting on paired donors, with incorporation or reduction of molecular oxygen | GO:0016853 isomerase activity	pfam05834 Lycopene_cycl	Elaeis	51953|Elaeis guineensis
TRINITY_DN138377_c0_g1_i9	277	-2.13743	-2.13743	2.22539	1.84926	0.391645	-0.191444	916	gi|672188124|ref|XP_008813507.1| PREDICTED: photosystem I reaction center subunit XI, chloroplastic	219	3.75e-129	GO:0015979 photosynthesis	GO:0010287 plastoglobule | GO:0009941 chloroplast envelope | GO:0009538 photosystem I reaction center | GO:0016021 integral to membrane | GO:0009535 chloroplast thylakoid membrane	-	pfam02605 PsaL	Phoenix	42345|Phoenix dactylifera
TRINITY_DN135199_c1_g1_i2	278	-2.14496	-2.14496	4.49667	4.08317	-2.14496	-2.14496	533	-	-	-	-	-	-	-	-	-
TRINITY_DN138708_c5_g1_i7	279	-2.43746	-2.43746	2.86263	2.38853	-0.630102	0.253854	462	-	-	-	-	-	-	-	-	-
TRINITY_DN138361_c0_g1_i5	280	-2.59138	-2.59138	1.86122	1.30693	1.09781	0.916798	1038	gi|672119127|ref|XP_008782794.1| PREDICTED: uncharacterized protein LOC103702242	205	3.52e-89	-	GO:0005634 nucleus | GO:0005737 cytoplasm	GO:0030246 carbohydrate binding	pfam14200 RicinB_lectin_2	Phoenix	42345|Phoenix dactylifera
TRINITY_DN138167_c1_g1_i6	281	-2.34542	-2.34542	2.48575	1.89092	0.713593	-0.399434	678	gi|695027030|ref|XP_009400838.1| PREDICTED: photosystem I reaction center subunit II, chloroplastic-like	205	2.45e-104	GO:0015979 photosynthesis | GO:0006200 ATP catabolic process	GO:0009941 chloroplast envelope | GO:0009538 photosystem I reaction center | GO:0009535 chloroplast thylakoid membrane | GO:0010287 plastoglobule	GO:0005515 protein binding | GO:0016887 ATPase activity | GO:0005524 ATP binding	pfam02531 PsaD	Musa	4641|Musa acuminata
TRINITY_DN139920_c2_g1_i1	282	-4.22486	-4.22486	3.8014	3.00745	1.12086	0.520004	218	gi|474019719|gb|EMS52833.1| Beta-amylase	36	1.05e-09	GO:0080027 response to herbivore | GO:0005983 starch catabolic process | GO:0015979 photosynthesis	GO:0005829 cytosol | GO:0031977 thylakoid lumen | GO:0009654 oxygen evolving complex | GO:0019898 extrinsic to membrane | GO:0009534 chloroplast thylakoid | GO:0009570 chloroplast stroma | GO:0048046 apoplast	GO:0016161 beta-amylase activity | GO:0005509 calcium ion binding	-	Triticum	4572|Triticum urartu
TRINITY_DN138845_c0_g1_i6	283	-1.38348	-1.38348	2.03228	1.84949	-1.38348	0.268664	1201	gi|672144280|ref|XP_008796038.1| PREDICTED: haloacid dehalogenase-like hydrolase domain-containing protein At3g48420	323	6.26e-159	GO:0090305 nucleic acid phosphodiester bond hydrolysis | GO:0006281 DNA repair	GO:0009941 chloroplast envelope | GO:0009570 chloroplast stroma	GO:0004518 nuclease activity	pfam00702 Hydrolase | pfam13419 HAD_2 | pfam13242 Hydrolase_like | pfam12710 HAD	Phoenix	42345|Phoenix dactylifera
TRINITY_DN134617_c0_g1_i1	284	-3.92883	-3.92883	1.7751	2.24001	2.17164	1.6709	478	gi|302431046|gb|EFL02862.1| LOW QUALITY PROTEIN: protein-P-II uridylyltransferase, partial	90	0.000154	-	-	-	-	Streptomyces	591157|Streptomyces sp. SPB78
TRINITY_DN138766_c0_g1_i4	285	-1.1365	-1.1365	2.3574	2.1886	-1.1365	-1.1365	1090	gi|743775536|ref|XP_010918150.1| PREDICTED: thioredoxin-like protein CDSP32, chloroplastic	292	4.45e-139	GO:0045454 cell redox homeostasis | GO:0006662 glycerol ether metabolic process | GO:0055114 oxidation-reduction process	GO:0009941 chloroplast envelope	GO:0015035 protein disulfide oxidoreductase activity	pfam00085 Thioredoxin | pfam13098 Thioredoxin_2	Elaeis	51953|Elaeis guineensis
TRINITY_DN138824_c0_g2_i9	286	-1.34959	-1.34959	2.53735	0.183476	0.648967	-0.670616	1881	gi|147765318|emb|CAN66950.1| hypothetical protein VITISV_020097	536	1.12e-239	GO:0055114 oxidation-reduction process	GO:0009536 plastid	GO:0003676 nucleic acid binding | GO:0008270 zinc ion binding | GO:0051213 dioxygenase activity	pfam03055 RPE65	Vitis	29760|Vitis vinifera
TRINITY_DN139020_c2_g1_i5	287	-1.52275	-1.52275	1.67213	2.29917	-1.52275	0.596942	955	gi|672133902|ref|XP_008790589.1| PREDICTED: calreticulin-3-like isoform X1	303	1.05e-199	GO:0046283 anthocyanin metabolic process | GO:0034976 response to endoplasmic reticulum stress | GO:0009626 plant-type hypersensitive response | GO:0006457 protein folding | GO:0042742 defense response to bacterium | GO:0009627 systemic acquired resistance | GO:0055074 calcium ion homeostasis | GO:0010204 defense response signaling pathway, resistance gene-independent | GO:0006995 cellular respon…	GO:0016023 cytoplasmic membrane-bounded vesicle | GO:0009507 chloroplast | GO:0005789 endoplasmic reticulum membrane	GO:0005509 calcium ion binding | GO:0051082 unfolded protein binding	pfam00262 Calreticulin | pfam10918 DUF2718	Phoenix	42345|Phoenix dactylifera
TRINITY_DN133826_c0_g2_i1	288	-2.06315	-2.06315	2.0437	1.92662	-2.06315	2.21914	684	-	-	-	-	-	-	-	-	-
TRINITY_DN139837_c3_g1_i1	289	-3.35278	-3.35278	2.67384	2.90617	0.378619	0.746934	699	gi|728814280|gb|KHG01489.1| hypothetical protein F383_22605	225	1.33e-137	GO:0019252 starch biosynthetic process | GO:0030003 cellular cation homeostasis | GO:0000023 maltose metabolic process | GO:0016310 phosphorylation | GO:0006096 glycolysis | GO:0070838 divalent metal ion transport | GO:0046686 response to cadmium ion | GO:0009409 response to cold | GO:0019344 cysteine biosynthetic process	GO:0005774 vacuolar membrane | GO:0009941 chloroplast envelope | GO:0048046 apoplast | GO:0010319 stromule | GO:0005618 cell wall | GO:0005829 cytosol | GO:0009570 chloroplast stroma | GO:0009579 thylakoid | GO:0009506 plasmodesma | GO:0005886 plasma membrane | GO:0005634 nucleus | GO:0005739 mitochondrion	GO:0005524 ATP binding | GO:0004618 phosphoglycerate kinase activity	pfam00162 PGK	Gossypium	29729|Gossypium arboreum
TRINITY_DN139920_c2_g1_i11	290	-3.304	-3.304	3.39227	3.35268	-0.655994	0.519037	1097	gi|672193749|ref|XP_008776116.1| PREDICTED: oxygen-evolving enhancer protein 3-1, chloroplastic-like	182	3.15e-97	GO:0015979 photosynthesis	GO:0009654 oxygen evolving complex | GO:0031977 thylakoid lumen | GO:0019898 extrinsic to membrane | GO:0009570 chloroplast stroma | GO:0009534 chloroplast thylakoid | GO:0048046 apoplast	GO:0005509 calcium ion binding	pfam05757 PsbQ	Phoenix	42345|Phoenix dactylifera
TRINITY_DN136013_c3_g1_i5	291	-2.99968	-2.99968	6.3578	5.6409	-2.99968	-2.99968	205	gi|909598925|gb|KNE89549.1| hypothetical protein PSTG_16994	36	3.09e-07	-	-	-	-	Puccinia	27350|Puccinia striiformis
TRINITY_DN137554_c1_g1_i1	292	-1.50075	-1.50075	0.594498	1.62242	-0.385052	1.16964	2046	gi|672138087|ref|XP_008792789.1| PREDICTED: ATP-dependent RNA helicase-like protein DB10 isoform X1	641	0.0	GO:0000184 nuclear-transcribed mRNA catabolic process, nonsense-mediated decay | GO:0006635 fatty acid beta-oxidation | GO:0009664 plant-type cell wall organization | GO:0016558 protein import into peroxisome matrix | GO:0006200 ATP catabolic process | GO:0006364 rRNA processing | GO:0042545 cell wall modification	GO:0005773 vacuole | GO:0005634 nucleus	GO:0003723 RNA binding | GO:0004004 ATP-dependent RNA helicase activity | GO:0005524 ATP binding	pfam00270 DEAD | pfam00271 Helicase_C | pfam00397 WW	Phoenix	42345|Phoenix dactylifera
TRINITY_DN138956_c4_g2_i2	293	-2.30568	-2.30568	0.612138	0.965451	1.38004	1.65372	1282	gi|743845459|ref|XP_010938586.1| PREDICTED: annexin D4	311	4.21e-143	GO:0006979 response to oxidative stress | GO:0055114 oxidation-reduction process | GO:0070588 calcium ion transmembrane transport | GO:0009414 response to water deprivation | GO:0009651 response to salt stress | GO:0009409 response to cold | GO:0009408 response to heat | GO:0071435 potassium ion export | GO:0046686 response to cadmium ion | GO:0009639 response to red or far red light | GO:0009737…	GO:0005829 cytosol | GO:0005618 cell wall | GO:0005739 mitochondrion | GO:0009506 plasmodesma | GO:0005774 vacuolar membrane | GO:0009579 thylakoid | GO:0009570 chloroplast stroma | GO:0005886 plasma membrane | GO:0048046 apoplast	GO:0005507 copper ion binding | GO:0008270 zinc ion binding | GO:0003676 nucleic acid binding | GO:0005509 calcium ion binding | GO:0005544 calcium-dependent phospholipid binding | GO:0004601 peroxidase activity | GO:0005524 ATP binding | GO:0042803 protein homodimerization activity	pfam00191 Annexin	Elaeis	51953|Elaeis guineensis
TRINITY_DN139147_c0_g1_i9	294	-1.58212	-1.58212	1.64115	1.59148	-1.27411	1.20573	1152	gi|672200823|ref|XP_008777977.1| PREDICTED: NAC transcription factor 25-like	219	5.52e-90	GO:0045893 positive regulation of transcription, DNA-dependent | GO:0009414 response to water deprivation | GO:0009651 response to salt stress | GO:0010089 xylem development | GO:0010150 leaf senescence | GO:0045892 negative regulation of transcription, DNA-dependent | GO:0009737 response to abscisic acid stimulus	GO:0005634 nucleus	GO:0003677 DNA binding	pfam02365 NAM	Phoenix	42345|Phoenix dactylifera
TRINITY_DN133576_c0_g1_i1	295	-1.49205	-1.49205	1.73692	2.56497	-1.49205	0.174254	941	gi|695036430|ref|XP_009405672.1| PREDICTED: magnesium-chelatase subunit ChlI, chloroplastic-like	229	1.67e-143	GO:0015979 photosynthesis | GO:0015995 chlorophyll biosynthetic process | GO:0006200 ATP catabolic process	GO:0005618 cell wall | GO:0009570 chloroplast stroma	GO:0016851 magnesium chelatase activity | GO:0016887 ATPase activity | GO:0005524 ATP binding	-	Musa	4641|Musa acuminata
TRINITY_DN133233_c1_g2_i2	296	-2.52281	-2.52281	1.60722	1.90346	1.40148	0.13346	601	gi|672173236|ref|XP_008806742.1| PREDICTED: exportin-1-like	199	1.81e-126	GO:0007010 cytoskeleton organization | GO:0006094 gluconeogenesis | GO:0000741 karyogamy | GO:0000059 protein import into nucleus, docking | GO:0000911 cytokinesis by cell plate formation | GO:0015074 DNA integration | GO:0010498 proteasomal protein catabolic process | GO:0006611 protein export from nucleus | GO:0009560 embryo sac egg cell differentiation | GO:0009846 pollen germination | GO:0009…	GO:0005829 cytosol | GO:0005643 nuclear pore | GO:0009506 plasmodesma	GO:0008270 zinc ion binding | GO:0008565 protein transporter activity | GO:0008536 Ran GTPase binding | GO:0003676 nucleic acid binding | GO:0022891 substrate-specific transmembrane transporter activity | GO:0004872 receptor activity	-	Phoenix	42345|Phoenix dactylifera
TRINITY_DN131597_c1_g3_i1	297	-1.69857	-1.69857	2.38677	2.93399	-0.225044	-1.69857	569	gi|672129858|ref|XP_008788446.1| PREDICTED: polyadenylate-binding protein, cytoplasmic and nuclear-like isoform X1	164	6e-84	-	GO:0009507 chloroplast | GO:0005634 nucleus	GO:0003723 RNA binding | GO:0000166 nucleotide binding	pfam00076 RRM_1 | pfam14259 RRM_6 | pfam13893 RRM_5	Phoenix	42345|Phoenix dactylifera
TRINITY_DN138166_c0_g1_i12	298	-0.82116	-0.82116	1.62774	0.723326	-0.82116	0.112413	2852	gi|743764340|ref|XP_010912376.1| PREDICTED: two-component response regulator-like APRR3	720	8.94e-256	GO:0000160 two-component signal transduction system (phosphorelay) | GO:0035556 intracellular signal transduction | GO:0009266 response to temperature stimulus | GO:0007623 circadian rhythm | GO:0045892 negative regulation of transcription, DNA-dependent | GO:0010017 red or far-red light signaling pathway	GO:0005739 mitochondrion	GO:0000156 two-component response regulator activity | GO:0003677 DNA binding	pfam00072 Response_reg | pfam06203 CCT	Elaeis	51953|Elaeis guineensis
TRINITY_DN139878_c3_g1_i1	299	-2.82849	-2.82849	3.89336	4.02418	-2.82849	0.567941	321	gi|629104670|gb|KCW70139.1| hypothetical protein EUGRSUZ_F03433	105	1.28e-49	GO:0052837 thiazole biosynthetic process | GO:0009409 response to cold | GO:0009228 thiamine biosynthetic process | GO:0006974 response to DNA damage stimulus	GO:0005829 cytosol | GO:0009941 chloroplast envelope | GO:0009579 thylakoid | GO:0009570 chloroplast stroma | GO:0010319 stromule	GO:0008270 zinc ion binding | GO:0042803 protein homodimerization activity	-	Eucalyptus	71139|Eucalyptus grandis
TRINITY_DN139143_c1_g2_i8	300	-3.96618	-3.96618	2.13902	2.41481	2.12427	1.25427	566	gi|694997339|ref|XP_009398877.1| PREDICTED: non-specific lipid-transfer protein 1-like	27	0.000191	-	-	-	-	Musa	4641|Musa acuminata
TRINITY_DN135199_c1_g1_i1	301	-1.58058	-1.58058	2.93152	3.39078	-1.58058	-1.58058	497	-	-	-	-	-	-	-	-	-
TRINITY_DN138542_c1_g1_i9	302	-2.88074	-2.88074	3.94666	3.88862	-1.8353	-0.238501	1440	gi|743826629|ref|XP_010933351.1| PREDICTED: glycerate dehydrogenase	386	7.54e-246	GO:0010218 response to far red light | GO:0035304 regulation of protein dephosphorylation | GO:0010114 response to red light | GO:0010207 photosystem II assembly | GO:0042631 cellular response to water deprivation | GO:0009854 oxidative photosynthetic carbon pathway | GO:0009773 photosynthetic electron transport in photosystem I | GO:0071482 cellular response to light stimulus | GO:0010304 PSII a…	GO:0048046 apoplast | GO:0009507 chloroplast | GO:0005777 peroxisome	GO:0051287 NAD binding | GO:0008465 glycerate dehydrogenase activity | GO:0016618 hydroxypyruvate reductase activity | GO:0008266 poly(U) RNA binding	pfam02826 2-Hacid_dh_C | pfam00389 2-Hacid_dh | pfam00185 OTCace	Elaeis	51953|Elaeis guineensis
TRINITY_DN137281_c1_g1_i3	303	-2.13688	-2.13688	1.80113	1.59572	0.475003	0.401909	799	gi|743811329|ref|XP_010929132.1| PREDICTED: apolipoprotein D	181	7.76e-110	GO:0042538 hyperosmotic salinity response | GO:0009409 response to cold | GO:0006810 transport | GO:0009408 response to heat | GO:0009416 response to light stimulus	GO:0005794 Golgi apparatus | GO:0009506 plasmodesma | GO:0005886 plasma membrane | GO:0005774 vacuolar membrane | GO:0005783 endoplasmic reticulum | GO:0005739 mitochondrion	GO:0005215 transporter activity	pfam08212 Lipocalin_2 | pfam00061 Lipocalin	Elaeis	51953|Elaeis guineensis
TRINITY_DN139020_c2_g1_i3	304	-1.17207	-1.17207	2.49298	2.1953	-1.17207	-1.17207	944	gi|672133902|ref|XP_008790589.1| PREDICTED: calreticulin-3-like isoform X1	278	1.38e-179	GO:0046283 anthocyanin metabolic process | GO:0034976 response to endoplasmic reticulum stress | GO:0009626 plant-type hypersensitive response | GO:0006457 protein folding | GO:0042742 defense response to bacterium | GO:0009627 systemic acquired resistance | GO:0055074 calcium ion homeostasis | GO:0010204 defense response signaling pathway, resistance gene-independent | GO:0006995 cellular respon…	GO:0016023 cytoplasmic membrane-bounded vesicle | GO:0009507 chloroplast | GO:0005789 endoplasmic reticulum membrane	GO:0005509 calcium ion binding | GO:0051082 unfolded protein binding	pfam00262 Calreticulin	Phoenix	42345|Phoenix dactylifera
TRINITY_DN139985_c0_g1_i1	305	-1.43466	-1.43466	2.18839	0.984882	-1.43466	1.1307	1717	gi|695026256|ref|XP_009400415.1| PREDICTED: ABC transporter G family member 11-like	551	0.0	GO:0009651 response to salt stress | GO:0009611 response to wounding | GO:0006200 ATP catabolic process | GO:0080051 cutin transport | GO:0009737 response to abscisic acid stimulus	GO:0009897 external side of plasma membrane	GO:0005524 ATP binding | GO:0016887 ATPase activity	pfam01061 ABC2_membrane | pfam00005 ABC_tran | pfam13555 AAA_29 | pfam12730 ABC2_membrane_4 | pfam13558 SbcCD_C	Musa	4641|Musa acuminata
TRINITY_DN138177_c6_g1_i1	306	-2.14828	-2.14828	1.85334	1.37554	0.40901	0.658665	1498	gi|695048076|ref|XP_009411936.1| PREDICTED: fructose-1,6-bisphosphatase, cytosolic isoform X2	338	5.99e-218	GO:0005986 sucrose biosynthetic process | GO:0016311 dephosphorylation | GO:0009750 response to fructose stimulus | GO:0005983 starch catabolic process | GO:0015979 photosynthesis | GO:0009737 response to abscisic acid stimulus | GO:0030388 fructose 1,6-bisphosphate metabolic process	GO:0005829 cytosol | GO:0005634 nucleus	GO:0046872 metal ion binding | GO:0042132 fructose 1,6-bisphosphate 1-phosphatase activity	pfam00316 FBPase	Musa	4641|Musa acuminata
TRINITY_DN139136_c0_g2_i3	307	-1.4249	-1.4249	2.22621	2.37107	-0.322579	-1.4249	963	gi|672137225|ref|XP_008792330.1| PREDICTED: uncharacterized protein LOC103708976	279	2.69e-142	GO:0006457 protein folding | GO:0006950 response to stress	GO:0009507 chloroplast	GO:0051536 iron-sulfur cluster binding | GO:0009055 electron carrier activity | GO:0005506 iron ion binding	pfam00226 DnaJ | pfam13459 Fer4_15 | pfam13370 Fer4_13 | pfam13187 Fer4_9	Phoenix	42345|Phoenix dactylifera
TRINITY_DN135152_c1_g1_i3	308	-2.08639	-2.08639	0.557	1.78614	0.795858	1.03379	1574	gi|695033001|ref|XP_009404047.1| PREDICTED: calmodulin-binding transcription activator 3-like isoform X1	195	4.3e-108	GO:0010150 leaf senescence | GO:0042742 defense response to bacterium | GO:0009409 response to cold | GO:0050832 defense response to fungus	GO:0005634 nucleus	GO:0003677 DNA binding	pfam03859 CG-1	Musa	4641|Musa acuminata
TRINITY_DN139409_c1_g1_i3	309	-0.996362	-0.996362	1.74715	2.23829	-0.996362	-0.996362	1655	gi|672136760|ref|XP_008792090.1| PREDICTED: peptidyl-prolyl cis-trans isomerase CYP95-like isoform X1	510	9.13e-221	GO:0009560 embryo sac egg cell differentiation | GO:0000413 protein peptidyl-prolyl isomerization | GO:0006457 protein folding | GO:0000741 karyogamy | GO:0000398 nuclear mRNA splicing, via spliceosome	GO:0005829 cytosol	GO:0003755 peptidyl-prolyl cis-trans isomerase activity | GO:0005515 protein binding	pfam00160 Pro_isomerase	Phoenix	42345|Phoenix dactylifera
TRINITY_DN136363_c1_g1_i1	310	-1.4437	-1.4437	1.5242	0.411092	0.206143	0.745964	2314	gi|743797586|ref|XP_010925022.1| PREDICTED: heterogeneous nuclear ribonucleoprotein Q-like	472	7.99e-253	GO:0005975 carbohydrate metabolic process	-	GO:0004553 hydrolase activity, hydrolyzing O-glycosyl compounds | GO:0030247 polysaccharide binding	pfam00076 RRM_1 | pfam14259 RRM_6 | pfam13893 RRM_5	Elaeis	51953|Elaeis guineensis
TRINITY_DN139385_c4_g1_i4	311	-2.07782	-2.07782	2.76617	0.0924281	0.141583	1.15546	1346	gi|720021384|ref|XP_010262711.1| PREDICTED: fructose-1,6-bisphosphatase, chloroplastic-like	362	2.31e-220	GO:0019253 reductive pentose-phosphate cycle | GO:0016311 dephosphorylation | GO:0009773 photosynthetic electron transport in photosystem I | GO:0009409 response to cold | GO:0005985 sucrose metabolic process | GO:0030388 fructose 1,6-bisphosphate metabolic process	GO:0009570 chloroplast stroma | GO:0010319 stromule | GO:0048046 apoplast	GO:0046872 metal ion binding | GO:0042132 fructose 1,6-bisphosphate 1-phosphatase activity	pfam00316 FBPase	Nelumbo	4432|Nelumbo nucifera
TRINITY_DN138992_c0_g1_i3	312	-1.72181	-1.72181	1.89843	2.30703	-0.720364	-0.0414815	2157	gi|743779601|ref|XP_010920271.1| PREDICTED: pentatricopeptide repeat-containing protein MRL1, chloroplastic isoform X1	687	5.38e-248	GO:0048255 mRNA stabilization	GO:0009536 plastid	GO:0016740 transferase activity	pfam13041 PPR_2 | pfam13812 PPR_3 | pfam01535 PPR | pfam12854 PPR_1	Elaeis	51953|Elaeis guineensis
TRINITY_DN136013_c3_g1_i1	313	-4.45259	-4.45259	3.13138	2.47368	1.25659	2.04352	357	gi|952554209|dbj|GAQ03960.1| hypothetical protein ALT_1281	99	5.74e-33	-	-	-	-	Aspergillus	293939|Aspergillus lentulus
TRINITY_DN139962_c3_g1_i6	314	-3.51849	-2.34792	2.90336	2.11072	-0.101786	0.954127	765	gi|694388767|ref|XP_009370058.1| PREDICTED: glutamine synthetase cytosolic isozyme-like	157	1.4e-100	GO:0006542 glutamine biosynthetic process | GO:0046686 response to cadmium ion	GO:0009506 plasmodesma | GO:0009507 chloroplast | GO:0022626 cytosolic ribosome | GO:0005886 plasma membrane	GO:0005507 copper ion binding | GO:0005524 ATP binding | GO:0004356 glutamate-ammonia ligase activity	pfam00120 Gln-synt_C	Pyrus	225117|Pyrus x bretschneideri
TRINITY_DN138987_c0_g1_i6	315	-3.96203	-3.96203	1.71858	1.66683	2.11942	2.41922	1047	gi|743865396|ref|XP_010904820.1| PREDICTED: probable glutathione S-transferase GSTF1	211	1.75e-95	GO:0006979 response to oxidative stress | GO:0055114 oxidation-reduction process | GO:0009414 response to water deprivation | GO:0009651 response to salt stress | GO:0042742 defense response to bacterium | GO:0009409 response to cold | GO:0010043 response to zinc ion | GO:0046686 response to cadmium ion | GO:0009407 toxin catabolic process | GO:0050832 defense response to fungus | GO:0080167 resp…	GO:0005618 cell wall | GO:0005739 mitochondrion | GO:0009506 plasmodesma | GO:0009941 chloroplast envelope | GO:0005774 vacuolar membrane | GO:0009579 thylakoid | GO:0009570 chloroplast stroma | GO:0005634 nucleus | GO:0005886 plasma membrane | GO:0010319 stromule | GO:0048046 apoplast	GO:0005507 copper ion binding | GO:2001147 camalexin binding | GO:2001227 quercitrin binding | GO:0004602 glutathione peroxidase activity | GO:0004364 glutathione transferase activity | GO:0043295 glutathione binding	pfam00043 GST_C | pfam02798 GST_N | pfam13417 GST_N_3 | pfam13409 GST_N_2 | pfam13410 GST_C_2	Elaeis	51953|Elaeis guineensis
TRINITY_DN135026_c2_g2_i1	316	-2.99478	-2.99478	2.98801	1.83466	0.0802398	1.08665	465	-	-	-	-	-	-	-	-	-
TRINITY_DN137158_c5_g1_i2	317	-0.955721	-0.955721	1.52506	1.47001	-0.127902	-0.955721	2307	gi|672119915|ref|XP_008783211.1| PREDICTED: clustered mitochondria protein homolog isoform X2	599	3.58e-311	GO:0016556 mRNA modification	GO:0005829 cytosol	-	-	Phoenix	42345|Phoenix dactylifera
TRINITY_DN129861_c0_g1_i1	318	-1.78246	-1.78246	2.36639	1.47666	0.295808	-0.573943	811	gi|672178296|ref|XP_008809277.1| PREDICTED: probable glycerol-3-phosphate acyltransferase 3	240	2.07e-94	GO:0008152 metabolic process | GO:0048235 pollen sperm cell differentiation | GO:0080167 response to karrikin	GO:0016020 membrane | GO:0005739 mitochondrion	-	-	Phoenix	42345|Phoenix dactylifera
TRINITY_DN138313_c2_g1_i7	319	-2.17982	-2.17982	4.30859	4.4107	-2.17982	-2.17982	299	gi|76574238|gb|ABA46900.1| chloroplast ribulose-1,5-bisphosphate carboxylase/oxygenase small subunit	61	1.98e-22	GO:0019253 reductive pentose-phosphate cycle | GO:0055114 oxidation-reduction process | GO:0010114 response to red light | GO:0009637 response to blue light | GO:0009853 photorespiration | GO:0010218 response to far red light	GO:0009941 chloroplast envelope | GO:0009579 thylakoid | GO:0009570 chloroplast stroma | GO:0022626 cytosolic ribosome | GO:0016020 membrane | GO:0048046 apoplast	GO:0016984 ribulose-bisphosphate carboxylase activity | GO:0004497 monooxygenase activity	pfam12338 RbcS	Musa	4641|Musa acuminata
TRINITY_DN139013_c0_g2_i5	320	-1.64034	-1.64034	0.580297	1.35369	0.81199	0.534703	2195	gi|672110793|ref|XP_008797345.1| PREDICTED: copper-transporting ATPase PAA2, chloroplastic	616	0.0	GO:0009767 photosynthetic electron transport chain | GO:0035434 copper ion transmembrane transport | GO:0006511 ubiquitin-dependent protein catabolic process	GO:0009941 chloroplast envelope | GO:0022626 cytosolic ribosome | GO:0005839 proteasome core complex | GO:0009570 chloroplast stroma | GO:0016021 integral to membrane | GO:0009535 chloroplast thylakoid membrane | GO:0005886 plasma membrane	GO:0046872 metal ion binding | GO:0008233 peptidase activity | GO:0043682 copper-transporting ATPase activity | GO:0005524 ATP binding	pfam00122 E1-E2_ATPase | pfam00702 Hydrolase | pfam12710 HAD	Phoenix	42345|Phoenix dactylifera
TRINITY_DN139232_c0_g1_i1	321	-1.0643	-1.0643	2.2427	2.01449	-1.0643	-1.0643	1351	gi|695046828|ref|XP_009411266.1| PREDICTED: uncharacterized protein LOC103993062	326	2.7e-164	-	GO:0000502 proteasome complex | GO:0009507 chloroplast	-	pfam07466 DUF1517	Musa	4641|Musa acuminata
TRINITY_DN138569_c0_g6_i3	322	-3.20261	-3.20261	3.55022	3.34962	0.112959	-0.607581	542	gi|695032256|ref|XP_009403670.1| PREDICTED: photosystem I subunit O isoform X1	103	3.03e-62	GO:0009768 photosynthesis, light harvesting in photosystem I	GO:0009522 photosystem I | GO:0009507 chloroplast	-	-	Musa	4641|Musa acuminata
TRINITY_DN135451_c2_g1_i2	323	-3.80624	-3.80624	2.93028	2.79336	0.76586	1.12298	1026	gi|720025074|ref|XP_010263833.1| PREDICTED: oxygen-evolving enhancer protein 1, chloroplastic	251	4.22e-154	GO:0035304 regulation of protein dephosphorylation | GO:0010207 photosystem II assembly | GO:0042742 defense response to bacterium | GO:0042549 photosystem II stabilization | GO:0010205 photoinhibition	GO:0048046 apoplast | GO:0055035 plastid thylakoid membrane | GO:0009279 cell outer membrane | GO:0009654 oxygen evolving complex | GO:0016021 integral to membrane | GO:0009543 chloroplast thylakoid lumen | GO:0010287 plastoglobule | GO:0019898 extrinsic to membrane	GO:0005509 calcium ion binding | GO:0010242 oxygen evolving activity | GO:0008266 poly(U) RNA binding	pfam01716 MSP	Nelumbo	4432|Nelumbo nucifera
TRINITY_DN139385_c4_g1_i1	324	-1.04821	-1.04821	1.96811	2.22471	-1.04821	-1.04821	1532	gi|672182198|ref|XP_008811337.1| PREDICTED: fructose-1,6-bisphosphatase, chloroplastic	403	7.51e-224	GO:0019253 reductive pentose-phosphate cycle | GO:0016311 dephosphorylation | GO:0009773 photosynthetic electron transport in photosystem I | GO:0009409 response to cold | GO:0005985 sucrose metabolic process | GO:0030388 fructose 1,6-bisphosphate metabolic process	GO:0009570 chloroplast stroma | GO:0010319 stromule | GO:0048046 apoplast	GO:0046872 metal ion binding | GO:0042132 fructose 1,6-bisphosphate 1-phosphatase activity	pfam00316 FBPase	Phoenix	42345|Phoenix dactylifera
TRINITY_DN140130_c2_g1_i3	325	-0.997309	-0.997309	0.726468	1.87315	-0.776979	0.171975	2618	gi|743819881|ref|XP_010931647.1| PREDICTED: LOW QUALITY PROTEIN: ABC transporter C family member 14-like	872	0.0	GO:0009611 response to wounding | GO:0009414 response to water deprivation | GO:0010118 stomatal movement | GO:0009624 response to nematode | GO:0015884 folic acid transport | GO:0055085 transmembrane transport | GO:0006200 ATP catabolic process	GO:0000325 plant-type vacuole | GO:0005774 vacuolar membrane | GO:0009536 plastid | GO:0005794 Golgi apparatus | GO:0016021 integral to membrane | GO:0009506 plasmodesma | GO:0005886 plasma membrane	GO:0008517 folic acid transporter activity | GO:0042626 ATPase activity, coupled to transmembrane movement of substances | GO:0005524 ATP binding	pfam00664 ABC_membrane | pfam00005 ABC_tran | pfam04610 TrbL | pfam13191 AAA_16	Elaeis	51953|Elaeis guineensis
TRINITY_DN137139_c2_g1_i7	326	-1.69351	-1.69351	3.68475	1.38133	-1.69351	0.0144526	672	-	-	-	-	-	-	-	-	-
TRINITY_DN140200_c9_g1_i5	327	-2.96399	-2.96399	3.75935	2.95273	2.17989	-2.96399	397	-	-	-	-	-	-	-	-	-
TRINITY_DN139226_c0_g1_i4	328	-1.40135	-1.40135	1.31849	1.78689	-1.40135	1.09868	2093	gi|743781742|ref|XP_010920961.1| PREDICTED: two-component response regulator-like PRR37 isoform X2	548	4.68e-247	GO:0000160 two-component signal transduction system (phosphorelay) | GO:0035556 intracellular signal transduction | GO:0009266 response to temperature stimulus | GO:0007623 circadian rhythm | GO:0045892 negative regulation of transcription, DNA-dependent | GO:0010017 red or far-red light signaling pathway	GO:0005739 mitochondrion | GO:0005634 nucleus	GO:0000156 two-component response regulator activity | GO:0003677 DNA binding	pfam00072 Response_reg	Elaeis	51953|Elaeis guineensis
TRINITY_DN139411_c0_g1_i8	329	-1.29023	-1.29023	2.28229	2.87865	-1.29023	-1.29023	866	gi|695010565|ref|XP_009391955.1| PREDICTED: rhodanese-like domain-containing protein 14, chloroplastic	204	2.13e-114	GO:0006098 pentose-phosphate shunt | GO:0000023 maltose metabolic process | GO:0019252 starch biosynthetic process | GO:0007568 aging | GO:0043085 positive regulation of catalytic activity	GO:0009941 chloroplast envelope | GO:0009535 chloroplast thylakoid membrane	-	pfam00581 Rhodanese	Musa	4641|Musa acuminata
TRINITY_DN135971_c2_g1_i10	330	-1.45262	-1.45262	1.42768	1.70248	0.480954	-0.705876	1522	gi|743801906|ref|XP_010926470.1| PREDICTED: uncharacterized protein LOC105048734 isoform X2	409	1e-258	-	GO:0005576 extracellular region | GO:0016020 membrane | GO:0005829 cytosol | GO:0005773 vacuole | GO:0005739 mitochondrion | GO:0005634 nucleus	GO:0008270 zinc ion binding	pfam10269 Tmemb_185A | pfam13920 zf-C3HC4_3	Elaeis	51953|Elaeis guineensis
TRINITY_DN139809_c0_g1_i5	331	-0.804313	-0.804313	1.18009	1.83051	-0.804313	-0.597669	2411	gi|743830833|ref|XP_010934521.1| PREDICTED: calcium-dependent protein kinase 28 isoform X2	528	7.64e-312	GO:0006468 protein phosphorylation	-	GO:0005509 calcium ion binding | GO:0005524 ATP binding | GO:0004674 protein serine/threonine kinase activity	pfam00069 Pkinase | pfam07714 Pkinase_Tyr | pfam13499 EF_hand_5 | pfam10591 SPARC_Ca_bdg | pfam13833 EF_hand_6 | pfam13202 EF_hand_3 | pfam13405 EF_hand_4 | pfam00036 efhand	Elaeis	51953|Elaeis guineensis
TRINITY_DN139647_c5_g2_i2	332	-1.11904	-1.11904	2.04703	2.42915	-1.11904	-1.11904	1121	gi|672147307|ref|XP_008797107.1| PREDICTED: chalcone synthase 1	336	7.92e-209	GO:0006979 response to oxidative stress | GO:0009733 response to auxin stimulus | GO:0010224 response to UV-B | GO:0009753 response to jasmonic acid stimulus | GO:0009926 auxin polar transport | GO:0009611 response to wounding | GO:0009715 chalcone biosynthetic process | GO:0031540 regulation of anthocyanin biosynthetic process | GO:0009629 response to gravity	GO:0009705 plant-type vacuole membrane | GO:0034081 polyketide synthase complex | GO:0005783 endoplasmic reticulum | GO:0005634 nucleus	GO:0016210 naringenin-chalcone synthase activity	pfam00195 Chal_sti_synt_N | pfam02797 Chal_sti_synt_C | pfam08545 ACP_syn_III	Phoenix	42345|Phoenix dactylifera
TRINITY_DN131420_c3_g4_i2	333	-4.49685	-4.49685	2.24212	2.70699	2.87973	1.16485	253	gi|661882222|emb|CDP14198.1| unnamed protein product	63	1.37e-20	GO:0009414 response to water deprivation | GO:0006869 lipid transport | GO:0009737 response to abscisic acid stimulus	GO:0009505 plant-type cell wall | GO:0016023 cytoplasmic membrane-bounded vesicle | GO:0005886 plasma membrane | GO:0009534 chloroplast thylakoid | GO:0048046 apoplast	GO:0008289 lipid binding | GO:0005516 calmodulin binding	pfam00234 Tryp_alpha_amyl	Coffea	49390|Coffea canephora
TRINITY_DN138764_c6_g1_i1	334	-4.49823	-4.49823	3.35651	3.02223	0.762176	1.85554	308	gi|672158670|ref|XP_008799078.1| PREDICTED: photosystem II 10 kDa polypeptide, chloroplastic-like	80	3.44e-34	GO:0010270 photosystem II oxygen evolving complex assembly	GO:0009654 oxygen evolving complex | GO:0009534 chloroplast thylakoid	-	-	Phoenix	42345|Phoenix dactylifera
TRINITY_DN140038_c1_g2_i5	335	-3.08381	-3.08381	2.8529	3.06205	0.929924	-0.677269	503	gi|743846287|ref|XP_010938796.1| PREDICTED: glutamine synthetase leaf isozyme, chloroplastic	118	1.78e-60	GO:0009651 response to salt stress | GO:0006542 glutamine biosynthetic process | GO:0046686 response to cadmium ion	GO:0009941 chloroplast envelope | GO:0009535 chloroplast thylakoid membrane | GO:0009570 chloroplast stroma | GO:0022626 cytosolic ribosome | GO:0048046 apoplast	GO:0005524 ATP binding | GO:0004356 glutamate-ammonia ligase activity	pfam03951 Gln-synt_N	Elaeis	51953|Elaeis guineensis
TRINITY_DN139264_c0_g1_i2	336	-1.60863	-1.60863	2.40706	0.912421	-1.60863	1.5064	1454	gi|672178513|ref|XP_008809390.1| PREDICTED: protochlorophyllide reductase-like	392	1.11e-228	GO:0055114 oxidation-reduction process | GO:0009723 response to ethylene stimulus | GO:0015995 chlorophyll biosynthetic process | GO:0015979 photosynthesis	GO:0009941 chloroplast envelope | GO:0009535 chloroplast thylakoid membrane	GO:0003959 NADPH dehydrogenase activity | GO:0016630 protochlorophyllide reductase activity	pfam00106 adh_short | pfam08659 KR	Phoenix	42345|Phoenix dactylifera
TRINITY_DN138358_c2_g1_i17	337	-1.63663	-1.63663	3.42459	2.9839	-1.56349	-1.57174	1209	gi|672112721|ref|XP_008807305.1| PREDICTED: chlorophyll a-b binding protein 6, chloroplastic	240	3.1e-154	GO:0010114 response to red light | GO:0018298 protein-chromophore linkage | GO:0009637 response to blue light | GO:0009768 photosynthesis, light harvesting in photosystem I | GO:0010218 response to far red light	GO:0016021 integral to membrane | GO:0009522 photosystem I | GO:0009941 chloroplast envelope | GO:0009535 chloroplast thylakoid membrane | GO:0009523 photosystem II | GO:0010287 plastoglobule	GO:0016168 chlorophyll binding | GO:0046872 metal ion binding	pfam00504 Chloroa_b-bind	Phoenix	42345|Phoenix dactylifera
TRINITY_DN138563_c3_g1_i1	338	-3.2609	-3.2609	2.90376	2.95369	0.838813	-0.174459	575	gi|672172138|ref|XP_008806153.1| PREDICTED: plastocyanin	139	2.04e-67	GO:0009411 response to UV | GO:0017148 negative regulation of translation | GO:0046688 response to copper ion | GO:0055070 copper ion homeostasis	GO:0031977 thylakoid lumen | GO:0009534 chloroplast thylakoid | GO:0009570 chloroplast stroma | GO:0055035 plastid thylakoid membrane	GO:0005507 copper ion binding | GO:0009055 electron carrier activity	pfam00127 Copper-bind | pfam13473 Cupredoxin_1	Phoenix	42345|Phoenix dactylifera
TRINITY_DN138569_c0_g3_i2	339	-3.42879	-3.42879	2.68424	2.29589	0.747054	1.1304	353	gi|695032256|ref|XP_009403670.1| PREDICTED: photosystem I subunit O isoform X1	59	5.54e-32	GO:0009768 photosynthesis, light harvesting in photosystem I	GO:0009522 photosystem I | GO:0009507 chloroplast	-	-	Musa	4641|Musa acuminata
TRINITY_DN138383_c2_g1_i4	340	-1.70117	-1.70117	1.05799	1.39526	0.247806	0.701281	1737	gi|672131401|ref|XP_008789259.1| PREDICTED: dihydropyrimidine dehydrogenase	418	4.18e-244	GO:0055114 oxidation-reduction process | GO:0006212 uracil catabolic process | GO:0006222 UMP biosynthetic process | GO:0043562 cellular response to nitrogen levels	GO:0009570 chloroplast stroma	GO:0004158 dihydroorotate oxidase activity | GO:0017113 dihydropyrimidine dehydrogenase (NADP+) activity	pfam01180 DHO_dh	Phoenix	42345|Phoenix dactylifera
TRINITY_DN137738_c0_g1_i1	341	-2.06156	-2.06156	1.09079	1.44789	0.81068	0.77376	1031	gi|359475997|ref|XP_002280681.2| PREDICTED: uncharacterized aarF domain-containing protein kinase At4g31390, chloroplastic	269	1.3e-172	GO:0006468 protein phosphorylation | GO:0080183 response to photooxidative stress | GO:0015996 chlorophyll catabolic process	GO:0009536 plastid	GO:0004672 protein kinase activity | GO:0005524 ATP binding	pfam03109 ABC1	Vitis	29760|Vitis vinifera
TRINITY_DN137687_c0_g2_i3	342	-1.59195	-1.59195	2.12581	2.29303	0.357021	-1.59195	1042	gi|743764974|ref|XP_010912703.1| PREDICTED: putative 12-oxophytodienoate reductase 11	244	3.09e-143	GO:0006952 defense response | GO:0055114 oxidation-reduction process | GO:0009751 response to salicylic acid stimulus | GO:0009611 response to wounding | GO:0009695 jasmonic acid biosynthetic process | GO:0046686 response to cadmium ion | GO:0031408 oxylipin biosynthetic process	GO:0005829 cytosol | GO:0005739 mitochondrion	GO:0016629 12-oxophytodienoate reductase activity | GO:0010181 FMN binding	pfam00724 Oxidored_FMN	Elaeis	51953|Elaeis guineensis
TRINITY_DN140126_c2_g1_i13	343	-1.01902	-1.01902	2.2683	1.80778	-1.01902	-1.01902	1900	gi|672171346|ref|XP_008805743.1| PREDICTED: uncharacterized protein LOC103718614 isoform X1	629	0.0	GO:0008152 metabolic process	-	GO:0017111 nucleoside-triphosphatase activity | GO:0005524 ATP binding	pfam00004 AAA | pfam07728 AAA_5	Phoenix	42345|Phoenix dactylifera
TRINITY_DN138487_c0_g1_i2	344	-2.62812	-2.62812	1.02586	0.672003	1.37359	2.18479	1465	gi|672161310|ref|XP_008800466.1| PREDICTED: sucrose synthase 2	487	1.23e-299	GO:0001666 response to hypoxia | GO:0009414 response to water deprivation | GO:0009409 response to cold | GO:0009058 biosynthetic process | GO:0005985 sucrose metabolic process | GO:0006970 response to osmotic stress | GO:0009749 response to glucose stimulus | GO:0009744 response to sucrose stimulus | GO:0010555 response to mannitol stimulus | GO:0009413 response to flooding | GO:0046686 response…	GO:0005829 cytosol | GO:0005739 mitochondrion | GO:0009506 plasmodesma | GO:0005773 vacuole | GO:0005886 plasma membrane	GO:0016157 sucrose synthase activity	pfam00862 Sucrose_synth | pfam00534 Glycos_transf_1	Phoenix	42345|Phoenix dactylifera
TRINITY_DN134139_c0_g2_i1	345	-3.28399	-4.10202	2.12793	2.08192	1.54282	1.63334	636	gi|743889796|ref|XP_010910930.1| PREDICTED: mannose-specific lectin-like	135	3.25e-46	GO:0034120 positive regulation of erythrocyte aggregation | GO:0050832 defense response to fungus | GO:0031640 killing of cells of other organism	GO:0005576 extracellular region	GO:0005537 mannose binding	pfam01453 B_lectin	Elaeis	51953|Elaeis guineensis
TRINITY_DN135873_c0_g2_i1	346	-2.34402	-2.34402	1.56171	2.12619	0.556313	0.443828	735	-	-	-	-	-	-	pfam01453 B_lectin	-	-
TRINITY_DN139723_c0_g2_i2	347	-2.69628	-2.69628	4.11704	3.36781	-2.69628	0.603991	835	gi|74229863|gb|ABA00460.1| serine-glyoxylate aminotransferase	234	1.53e-149	GO:0008152 metabolic process	GO:0005886 plasma membrane | GO:0009570 chloroplast stroma | GO:0048046 apoplast	GO:0030170 pyridoxal phosphate binding | GO:0008483 transaminase activity	pfam00266 Aminotran_5	Spirodela	29656|Spirodela polyrhiza
TRINITY_DN137689_c0_g4_i1	348	-2.40789	-2.40789	3.38231	3.44581	0.395546	-2.40789	419	gi|672183211|ref|XP_008811876.1| PREDICTED: small heat shock protein, chloroplastic	52	8.53e-20	GO:0009644 response to high light intensity | GO:0042542 response to hydrogen peroxide | GO:0009408 response to heat	GO:0009507 chloroplast	-	pfam00011 HSP20	Phoenix	42345|Phoenix dactylifera
TRINITY_DN138326_c0_g1_i5	349	-1.6841	-1.6841	2.88138	1.69441	0.4765	-1.6841	767	gi|743756165|ref|XP_010915437.1| PREDICTED: histidine-containing phosphotransfer protein 4-like isoform X1	150	7.94e-86	GO:0000160 two-component signal transduction system (phosphorelay) | GO:0080036 regulation of cytokinin mediated signaling pathway | GO:0008152 metabolic process	GO:0005634 nucleus | GO:0005739 mitochondrion	GO:0009927 histidine phosphotransfer kinase activity	pfam01627 Hpt | pfam07321 YscO	Elaeis	51953|Elaeis guineensis
TRINITY_DN133743_c1_g1_i2	350	-1.80841	-1.80841	2.58473	1.64313	-1.80841	1.19735	799	gi|743770921|ref|XP_010915746.1| PREDICTED: 50S ribosomal protein L21, chloroplastic	182	8.76e-78	GO:0006412 translation | GO:0000741 karyogamy | GO:0009409 response to cold | GO:0009553 embryo sac development | GO:0010027 thylakoid membrane organization | GO:0009658 chloroplast organization | GO:0009555 pollen development | GO:0009567 double fertilization forming a zygote and endosperm | GO:0009793 embryo development ending in seed dormancy	GO:0005840 ribosome | GO:0009941 chloroplast envelope | GO:0009570 chloroplast stroma | GO:0005634 nucleus	GO:0019843 rRNA binding | GO:0003735 structural constituent of ribosome	pfam00829 Ribosomal_L21p	Elaeis	51953|Elaeis guineensis
TRINITY_DN135451_c2_g1_i3	351	-2.66938	-2.66938	3.9493	3.66024	-2.66938	0.398602	1170	gi|743794420|ref|XP_010924166.1| PREDICTED: oxygen-evolving enhancer protein 1, chloroplastic	330	2.16e-180	GO:0035304 regulation of protein dephosphorylation | GO:0010207 photosystem II assembly | GO:0042742 defense response to bacterium | GO:0042549 photosystem II stabilization | GO:0010205 photoinhibition	GO:0048046 apoplast | GO:0055035 plastid thylakoid membrane | GO:0009279 cell outer membrane | GO:0009654 oxygen evolving complex | GO:0016021 integral to membrane | GO:0009543 chloroplast thylakoid lumen | GO:0010287 plastoglobule | GO:0019898 extrinsic to membrane	GO:0005509 calcium ion binding | GO:0010242 oxygen evolving activity | GO:0008266 poly(U) RNA binding	pfam01716 MSP	Elaeis	51953|Elaeis guineensis
TRINITY_DN139920_c2_g1_i3	352	-2.02891	-2.02891	1.55388	2.85822	-2.02891	1.67463	1011	gi|672193749|ref|XP_008776116.1| PREDICTED: oxygen-evolving enhancer protein 3-1, chloroplastic-like	130	7.29e-68	GO:0015979 photosynthesis	GO:0009654 oxygen evolving complex | GO:0031977 thylakoid lumen | GO:0019898 extrinsic to membrane | GO:0009570 chloroplast stroma | GO:0009534 chloroplast thylakoid | GO:0048046 apoplast	GO:0005509 calcium ion binding	pfam05757 PsbQ	Phoenix	42345|Phoenix dactylifera
TRINITY_DN135111_c1_g2_i2	353	-1.20495	-1.20495	1.77855	1.74906	-1.20495	0.0872431	1578	gi|743766380|ref|XP_010913428.1| PREDICTED: probable alanine--tRNA ligase, chloroplastic isoform X1	512	2.77e-296	GO:0006419 alanyl-tRNA aminoacylation | GO:0009793 embryo development ending in seed dormancy	GO:0005739 mitochondrion | GO:0009570 chloroplast stroma | GO:0016020 membrane	GO:0008270 zinc ion binding | GO:0004813 alanine-tRNA ligase activity | GO:0005524 ATP binding | GO:0000049 tRNA binding	pfam01411 tRNA-synt_2c	Elaeis	51953|Elaeis guineensis
TRINITY_DN137942_c1_g1_i4	354	-1.50178	-1.50178	3.43023	2.57691	-1.50178	-1.50178	528	gi|516557171|gb|AGO87813.1| hypothetical protein	63	4.96e-05	-	-	-	-	-	1343840|uncultured bacterium 4050020-J15
TRINITY_DN135476_c1_g1_i3	355	-1.41891	-1.41891	2.07192	1.5958	-1.41891	0.589004	1133	gi|743790281|ref|XP_010923131.1| PREDICTED: uncharacterized protein LOC105046277	250	2.53e-113	GO:0016556 mRNA modification | GO:0010027 thylakoid membrane organization | GO:0000023 maltose metabolic process | GO:0019252 starch biosynthetic process	GO:0009535 chloroplast thylakoid membrane	-	-	Elaeis	51953|Elaeis guineensis
TRINITY_DN138690_c3_g2_i1	356	-1.85624	-1.85624	1.82251	1.42175	0.310802	0.157406	1539	gi|743776613|ref|XP_010918717.1| PREDICTED: pheophorbide a oxygenase, chloroplastic	471	3.67e-298	GO:0055114 oxidation-reduction process | GO:0008219 cell death | GO:0010154 fruit development | GO:0009908 flower development | GO:0015996 chlorophyll catabolic process | GO:0009816 defense response to bacterium, incompatible interaction	GO:0009941 chloroplast envelope | GO:0009534 chloroplast thylakoid	GO:0051537 2 iron, 2 sulfur cluster binding | GO:0046872 metal ion binding | GO:0010277 chlorophyllide a oxygenase [overall] activity | GO:0016630 protochlorophyllide reductase activity | GO:0032441 pheophorbide a oxygenase activity	pfam08417 PaO | pfam00355 Rieske	Elaeis	51953|Elaeis guineensis
TRINITY_DN139157_c2_g1_i2	357	-1.22431	-1.22431	3.04278	1.85447	-1.22431	-1.22431	2245	gi|695058601|ref|XP_009417619.1| PREDICTED: presequence protease 1, chloroplastic/mitochondrial-like isoform X2	744	0.0	GO:0042744 hydrogen peroxide catabolic process | GO:0006508 proteolysis | GO:0009658 chloroplast organization | GO:0048481 ovule development | GO:0046686 response to cadmium ion	GO:0005739 mitochondrion | GO:0009941 chloroplast envelope | GO:0009570 chloroplast stroma | GO:0048046 apoplast	GO:0046872 metal ion binding | GO:0004222 metalloendopeptidase activity	pfam08367 M16C_assoc | pfam05193 Peptidase_M16_C	Musa	4641|Musa acuminata
TRINITY_DN139442_c2_g1_i7	358	-1.83715	-1.83715	3.68048	3.66811	-1.83715	-1.83715	1994	gi|743775712|ref|XP_010918244.1| PREDICTED: catalase isozyme 1	492	0.0	GO:0009648 photoperiodism | GO:0042744 hydrogen peroxide catabolic process | GO:0055114 oxidation-reduction process | GO:0008219 cell death | GO:0009409 response to cold | GO:0045454 cell redox homeostasis | GO:0009970 cellular response to sulfate starvation | GO:0006995 cellular response to nitrogen starvation | GO:0046686 response to cadmium ion | GO:0016036 cellular response to phosphate starv…	GO:0005618 cell wall | GO:0005739 mitochondrion | GO:0009506 plasmodesma | GO:0009941 chloroplast envelope | GO:0009570 chloroplast stroma | GO:0005773 vacuole | GO:0022626 cytosolic ribosome | GO:0005886 plasma membrane | GO:0010319 stromule | GO:0048046 apoplast	GO:0050897 cobalt ion binding | GO:0004096 catalase activity | GO:0020037 heme binding	pfam00199 Catalase | pfam06628 Catalase-rel	Elaeis	51953|Elaeis guineensis
TRINITY_DN139476_c4_g3_i1	359	-5.43807	-5.43807	3.55832	2.69639	2.10684	2.51459	244	gi|4139546|pdb|1NPL|A Chain A, Mannose-Specific Agglutinin (Lectin) From Daffodil (Narcissus Pseudonarcissus) Bulbs In Complex With Mannose-Alpha1,3-Mannose	81	3.23e-27	GO:0006952 defense response	GO:0005576 extracellular region	GO:0005537 mannose binding	pfam01453 B_lectin	Narcissus	39639|Narcissus pseudonarcissus
TRINITY_DN138445_c0_g1_i3	360	-1.23154	-1.23154	2.42793	1.56465	-1.23154	-0.297965	1509	gi|672111625|ref|XP_008801600.1| PREDICTED: ferric reduction oxidase 7, chloroplastic-like	417	2.81e-217	GO:0009416 response to light stimulus | GO:0009767 photosynthetic electron transport chain	GO:0016021 integral to membrane	GO:0005506 iron ion binding | GO:0000293 ferric-chelate reductase activity	pfam08022 FAD_binding_8 | pfam08030 NAD_binding_6	Phoenix	42345|Phoenix dactylifera
TRINITY_DN139744_c0_g2_i14	361	-3.46076	-3.46076	2.04421	1.59864	1.45481	1.82386	830	-	-	-	-	-	-	-	-	-
TRINITY_DN133740_c1_g1_i2	362	-3.54427	-3.54427	2.88896	2.37025	0.530922	1.29841	462	gi|125581145|gb|EAZ22076.1| hypothetical protein OsJ_05740	67	6.03e-28	GO:0034440 lipid oxidation | GO:0009753 response to jasmonic acid stimulus | GO:0009620 response to fungus | GO:0009611 response to wounding | GO:0080027 response to herbivore | GO:0009617 response to bacterium | GO:0031408 oxylipin biosynthetic process	GO:0009941 chloroplast envelope | GO:0009535 chloroplast thylakoid membrane | GO:0009570 chloroplast stroma | GO:0005886 plasma membrane	GO:0016165 lipoxygenase activity | GO:0005506 iron ion binding	-	Oryza	4530|Oryza sativa
TRINITY_DN139175_c2_g1_i10	363	-1.79628	-1.79628	1.54214	1.35135	0.295924	0.403153	1350	gi|743767084|ref|XP_010913792.1| PREDICTED: uncharacterized protein LOC105039352	199	5.87e-56	-	-	-	pfam04570 DUF581	Elaeis	51953|Elaeis guineensis
TRINITY_DN136602_c3_g1_i1	364	-2.5298	-2.5298	2.55069	2.33365	0.580065	-0.404807	1278	gi|672134633|ref|XP_008790965.1| PREDICTED: chloroplast stem-loop binding protein of 41 kDa a, chloroplastic	365	7.68e-200	GO:0045893 positive regulation of transcription, DNA-dependent | GO:0032544 plastid translation | GO:0045727 positive regulation of translation	GO:0009941 chloroplast envelope | GO:0009534 chloroplast thylakoid | GO:0009570 chloroplast stroma | GO:0048046 apoplast	GO:0008266 poly(U) RNA binding | GO:0050662 coenzyme binding | GO:0003824 catalytic activity	pfam01370 Epimerase | pfam13460 NAD_binding_10 | pfam05368 NmrA | pfam13439 Glyco_transf_4	Phoenix	42345|Phoenix dactylifera
TRINITY_DN139510_c1_g1_i7	365	-2.08028	-2.08028	1.8382	2.85471	-2.08028	1.54791	1735	gi|672116845|ref|XP_008781593.1| PREDICTED: aldehyde dehydrogenase family 3 member H1	483	6.76e-265	GO:0009269 response to desiccation | GO:0006081 cellular aldehyde metabolic process | GO:0009651 response to salt stress | GO:0009737 response to abscisic acid stimulus | GO:0055114 oxidation-reduction process	GO:0009941 chloroplast envelope | GO:0005773 vacuole | GO:0005794 Golgi apparatus | GO:0009506 plasmodesma | GO:0016020 membrane | GO:0005783 endoplasmic reticulum	GO:0004030 aldehyde dehydrogenase [NAD(P)+] activity | GO:0033721 aldehyde dehydrogenase (NADP+) activity	pfam00171 Aldedh	Phoenix	42345|Phoenix dactylifera
TRINITY_DN139878_c3_g3_i3	366	-2.92968	-2.92968	1.21918	2.7745	0.188849	1.67682	684	gi|672179361|ref|XP_008809851.1| PREDICTED: thiamine thiazole synthase 1, chloroplastic-like	192	2.89e-92	GO:0052837 thiazole biosynthetic process | GO:0009409 response to cold | GO:0009228 thiamine biosynthetic process | GO:0006974 response to DNA damage stimulus	GO:0005829 cytosol | GO:0009941 chloroplast envelope | GO:0009579 thylakoid | GO:0009570 chloroplast stroma | GO:0010319 stromule	GO:0008270 zinc ion binding | GO:0042803 protein homodimerization activity	pfam01946 Thi4 | pfam13450 NAD_binding_8	Phoenix	42345|Phoenix dactylifera
TRINITY_DN138694_c0_g1_i8	367	-1.48669	-1.48669	2.03336	0.263491	-0.165913	0.842437	1786	gi|743877405|ref|XP_010907898.1| PREDICTED: acyl-coenzyme A thioesterase 8-like	418	7.51e-224	GO:0006637 acyl-CoA metabolic process	GO:0005777 peroxisome	GO:0047617 acyl-CoA hydrolase activity	pfam13622 4HBT_3 | pfam02551 Acyl_CoA_thio | pfam00027 cNMP_binding	Elaeis	51953|Elaeis guineensis
TRINITY_DN140173_c2_g1_i3	368	-2.24432	-2.24432	1.68793	2.46558	-0.0804947	0.415609	829	gi|731361723|ref|XP_010692517.1| PREDICTED: uncharacterized protein LOC104905624	219	6.62e-54	GO:0006468 protein phosphorylation | GO:0055114 oxidation-reduction process | GO:0009165 nucleotide biosynthetic process | GO:0006355 regulation of transcription, DNA-dependent | GO:0006545 glycine biosynthetic process | GO:0015074 DNA integration	GO:0005739 mitochondrion | GO:0005634 nucleus	GO:0008270 zinc ion binding | GO:0004672 protein kinase activity | GO:0003677 DNA binding | GO:0004146 dihydrofolate reductase activity | GO:0005524 ATP binding | GO:0050661 NADP binding	pfam14227 UBN2_2 | pfam14223 UBN2	Beta	161934|Beta vulgaris
TRINITY_DN138134_c0_g2_i4	369	-3.76269	-3.76269	4.82962	4.49921	-3.76269	1.95923	269	gi|729334258|ref|XP_010537770.1| PREDICTED: photosystem II 10 kDa polypeptide, chloroplastic	80	4.73e-40	GO:0010270 photosystem II oxygen evolving complex assembly	GO:0009654 oxygen evolving complex | GO:0009534 chloroplast thylakoid	-	pfam04725 PsbR	Tarenaya	28532|Tarenaya hassleriana
TRINITY_DN137791_c2_g1_i4	370	-1.44248	-1.44248	1.76385	0.913941	-0.683755	0.890939	1599	gi|672134586|ref|XP_008790946.1| PREDICTED: ABC transporter G family member 15-like	501	1.58e-281	GO:0080172 petal epidermis patterning | GO:0009651 response to salt stress | GO:0080051 cutin transport | GO:0080167 response to karrikin | GO:0009737 response to abscisic acid stimulus | GO:0010025 wax biosynthetic process | GO:0006200 ATP catabolic process	GO:0016021 integral to membrane | GO:0009506 plasmodesma	GO:0016887 ATPase activity | GO:0005524 ATP binding	pfam01061 ABC2_membrane | pfam00005 ABC_tran | pfam13481 AAA_25 | pfam13558 SbcCD_C	Phoenix	42345|Phoenix dactylifera
TRINITY_DN139741_c1_g1_i13	371	-2.38283	-2.38283	3.49947	2.89846	-1.41936	-0.212907	464	gi|586717887|ref|XP_006848193.1| PREDICTED: chlorophyll a-b binding protein CP29.2, chloroplastic	154	7.96e-97	GO:0009765 photosynthesis, light harvesting | GO:0009637 response to blue light | GO:0010218 response to far red light | GO:0010114 response to red light	GO:0010287 plastoglobule | GO:0009941 chloroplast envelope | GO:0009534 chloroplast thylakoid | GO:0009522 photosystem I	GO:0046872 metal ion binding	pfam00504 Chloroa_b-bind	Amborella	13333|Amborella trichopoda
TRINITY_DN139523_c0_g2_i3	372	-1.61458	-1.61458	2.07506	2.08019	0.688475	-1.61458	2189	gi|743788797|ref|XP_010922756.1| PREDICTED: vacuolar-sorting receptor 1-like	600	0.0	GO:0006623 protein targeting to vacuole | GO:0006896 Golgi to vacuole transport	GO:0009536 plastid | GO:0005768 endosome | GO:0016023 cytoplasmic membrane-bounded vesicle | GO:0005887 integral to plasma membrane | GO:0017119 Golgi transport complex | GO:0005802 trans-Golgi network | GO:0005773 vacuole | GO:0005783 endoplasmic reticulum | GO:0005634 nucleus	GO:0005509 calcium ion binding | GO:0009940 amino-terminal vacuolar sorting propeptide binding	pfam02225 PA | pfam00131 Metallothio | pfam07645 EGF_CA | pfam12662 cEGF | pfam12947 EGF_3	Elaeis	51953|Elaeis guineensis
TRINITY_DN138773_c2_g1_i1	373	-2.00045	-2.00045	3.4906	3.23321	-0.722464	-2.00045	506	gi|743764805|ref|XP_010912616.1| PREDICTED: thioredoxin M-type, chloroplastic-like	92	2.23e-49	GO:0045454 cell redox homeostasis | GO:0006662 glycerol ether metabolic process | GO:0055114 oxidation-reduction process	GO:0009507 chloroplast	GO:0005515 protein binding | GO:0015035 protein disulfide oxidoreductase activity	pfam00085 Thioredoxin | pfam13098 Thioredoxin_2 | pfam13905 Thioredoxin_8	Elaeis	51953|Elaeis guineensis
TRINITY_DN138310_c0_g1_i5	374	-1.2407	-1.2407	2.4298	1.78627	-1.2407	-0.493961	2366	gi|672171473|ref|XP_008805808.1| PREDICTED: uncharacterized membrane protein At3g27390	572	7.77999999639e-316	GO:0010228 vegetative to reproductive phase transition of meristem	GO:0016023 cytoplasmic membrane-bounded vesicle | GO:0005886 plasma membrane	-	-	Phoenix	42345|Phoenix dactylifera
TRINITY_DN137814_c0_g1_i4	375	-1.8748	-1.8748	2.55609	1.8541	1.21419	-1.8748	879	gi|672128493|ref|XP_008787736.1| PREDICTED: thioredoxin F, chloroplastic-like	180	2.93e-77	GO:0045454 cell redox homeostasis | GO:0006662 glycerol ether metabolic process | GO:0006109 regulation of carbohydrate metabolic process | GO:0043085 positive regulation of catalytic activity | GO:0043086 negative regulation of catalytic activity | GO:0022900 electron transport chain	GO:0009534 chloroplast thylakoid | GO:0005829 cytosol	GO:0008047 enzyme activator activity | GO:0009055 electron carrier activity | GO:0005515 protein binding | GO:0004857 enzyme inhibitor activity | GO:0015035 protein disulfide oxidoreductase activity	pfam00085 Thioredoxin | pfam13098 Thioredoxin_2 | pfam13905 Thioredoxin_8	Phoenix	42345|Phoenix dactylifera
TRINITY_DN139588_c1_g1_i6	376	-1.78554	-1.78554	0.453548	0.949761	0.337791	1.82999	2542	gi|743766825|ref|XP_010913661.1| PREDICTED: LOW QUALITY PROTEIN: NADPH--cytochrome P450 reductase-like	700	0.0	GO:0055114 oxidation-reduction process	GO:0005789 endoplasmic reticulum membrane	GO:0003958 NADPH-hemoprotein reductase activity | GO:0005506 iron ion binding | GO:0010181 FMN binding	pfam00667 FAD_binding_1 | pfam00258 Flavodoxin_1 | pfam00175 NAD_binding_1	Elaeis	51953|Elaeis guineensis
TRINITY_DN136937_c0_g1_i1	377	-1.34004	-1.34004	2.29571	3.06445	-1.34004	-1.34004	851	gi|399139292|gb|AFP23421.1| linalool synthase	250	3.07e-110	GO:0009625 response to insect | GO:0009753 response to jasmonic acid stimulus | GO:0016106 sesquiterpenoid biosynthetic process | GO:0016099 monoterpenoid biosynthetic process | GO:0033383 geranyl diphosphate metabolic process | GO:0009611 response to wounding | GO:0080027 response to herbivore | GO:0043693 monoterpene biosynthetic process	GO:0005829 cytosol | GO:0009507 chloroplast	GO:0080015 sabinene synthase activity | GO:0052578 alpha-farnesene synthase activity | GO:0034002 (R)-limonene synthase activity | GO:0050550 pinene synthase activity | GO:0000287 magnesium ion binding | GO:0050552 (4S)-limonene synthase activity | GO:0034768 (E)-beta-ocimene synthase activity | GO:0050551 myrcene synthase activity	pfam03936 Terpene_synth_C	Freesia	867926|Freesia hybrid cultivar
TRINITY_DN136882_c0_g1_i2	378	-2.9554	-2.9554	2.82052	2.63068	-0.569965	1.02956	458	gi|110631498|gb|ABG81094.1| photosystem I subunit H	77	4.32e-43	GO:0015979 photosynthesis	GO:0010287 plastoglobule | GO:0009538 photosystem I reaction center | GO:0016021 integral to membrane | GO:0009535 chloroplast thylakoid membrane	-	-	Pelargonium	4031|Pelargonium x hortorum
TRINITY_DN139753_c0_g1_i4	379	-3.04331	-3.04331	1.27725	0.617758	1.65924	2.53237	2110	gi|743779686|ref|XP_010920316.1| PREDICTED: protein ECERIFERUM 1-like	574	0.0	GO:0043447 alkane biosynthetic process | GO:0010025 wax biosynthetic process | GO:0006633 fatty acid biosynthetic process | GO:0042335 cuticle development | GO:0055114 oxidation-reduction process | GO:0009414 response to water deprivation | GO:0042742 defense response to bacterium | GO:0046185 aldehyde catabolic process | GO:0010143 cutin biosynthetic process | GO:0048653 anther development | GO:…	GO:0016021 integral to membrane | GO:0043668 exine | GO:0005783 endoplasmic reticulum	GO:0016491 oxidoreductase activity | GO:0071771 aldehyde decarbonylase activity | GO:0005506 iron ion binding	pfam12076 Wax2_C | pfam04116 FA_hydroxylase	Elaeis	51953|Elaeis guineensis
TRINITY_DN139467_c0_g4_i3	380	-1.69236	-1.69236	0.970524	1.93559	-1.69236	2.17098	1270	-	-	-	-	-	-	-	-	-
TRINITY_DN138141_c3_g1_i2	381	-2.5656	-2.5656	1.9813	1.52576	0.961222	0.662913	678	gi|586767086|ref|XP_006855688.1| PREDICTED: 36.4 kDa proline-rich protein	143	4.68e-54	GO:0006508 proteolysis	GO:0009506 plasmodesma | GO:0016023 cytoplasmic membrane-bounded vesicle | GO:0048046 apoplast | GO:0009535 chloroplast thylakoid membrane	GO:0008233 peptidase activity	pfam00234 Tryp_alpha_amyl	Amborella	13333|Amborella trichopoda
TRINITY_DN139052_c0_g3_i1	382	-3.28797	-3.28797	2.72301	2.26249	-0.10735	1.6978	634	gi|802591910|ref|XP_012071291.1| PREDICTED: ferredoxin-A-like	141	1.44e-49	GO:0009767 photosynthetic electron transport chain | GO:0080167 response to karrikin	GO:0009570 chloroplast stroma	GO:0046872 metal ion binding | GO:0009055 electron carrier activity | GO:0005515 protein binding | GO:0051537 2 iron, 2 sulfur cluster binding	pfam00111 Fer2	Jatropha	180498|Jatropha curcas
TRINITY_DN138180_c2_g1_i4	383	-0.832901	-0.832901	1.82451	1.50709	-0.832901	-0.832901	1747	gi|743836382|ref|XP_010936074.1| PREDICTED: glutamyl-tRNA(Gln) amidotransferase subunit B, chloroplastic/mitochondrial isoform X1	552	0.0	GO:0070681 glutaminyl-tRNAGln biosynthesis via transamidation | GO:0032543 mitochondrial translation	GO:0005739 mitochondrion | GO:0009570 chloroplast stroma | GO:0030956 glutamyl-tRNA(Gln) amidotransferase complex	GO:0050567 glutaminyl-tRNA synthase (glutamine-hydrolyzing) activity | GO:0005524 ATP binding | GO:0016740 transferase activity	pfam02934 GatB_N | pfam02637 GatB_Yqey	Elaeis	51953|Elaeis guineensis
TRINITY_DN137269_c0_g3_i1	384	-1.15953	-1.15953	1.52529	1.29359	-1.15953	0.659726	1711	gi|743775547|ref|XP_010918155.1| PREDICTED: DDB1- and CUL4-associated factor 8	491	3.73e-241	GO:0006278 RNA-dependent DNA replication	GO:0005739 mitochondrion	GO:0003964 RNA-directed DNA polymerase activity | GO:0003723 RNA binding	pfam00400 WD40	Elaeis	51953|Elaeis guineensis
TRINITY_DN138012_c0_g2_i5	385	-2.26349	-2.26349	2.29832	1.75719	0.516187	-0.0447115	797	gi|743820445|ref|XP_010931781.1| PREDICTED: uncharacterized protein LOC105052616	143	3.19e-69	GO:0010090 trichome morphogenesis	GO:0048046 apoplast	-	pfam04398 DUF538	Elaeis	51953|Elaeis guineensis
TRINITY_DN139920_c2_g1_i2	386	-2.26016	-2.26016	3.07933	2.13023	-0.74465	0.0554057	1090	gi|672193749|ref|XP_008776116.1| PREDICTED: oxygen-evolving enhancer protein 3-1, chloroplastic-like	182	1.96e-98	GO:0015979 photosynthesis	GO:0009654 oxygen evolving complex | GO:0031977 thylakoid lumen | GO:0019898 extrinsic to membrane | GO:0009570 chloroplast stroma | GO:0009534 chloroplast thylakoid | GO:0048046 apoplast	GO:0005509 calcium ion binding	pfam05757 PsbQ	Phoenix	42345|Phoenix dactylifera
TRINITY_DN140038_c1_g3_i6	387	-3.30626	-3.30626	3.14566	2.46433	0.456194	0.546337	666	gi|728821776|gb|KHG04493.1| Glutamine synthetase leaf isozyme, chloroplastic	201	1.76e-139	GO:0009651 response to salt stress | GO:0006542 glutamine biosynthetic process | GO:0046686 response to cadmium ion	GO:0009941 chloroplast envelope | GO:0009535 chloroplast thylakoid membrane | GO:0009570 chloroplast stroma | GO:0022626 cytosolic ribosome | GO:0048046 apoplast	GO:0005524 ATP binding | GO:0004356 glutamate-ammonia ligase activity	pfam00120 Gln-synt_C	Gossypium	29729|Gossypium arboreum
TRINITY_DN134315_c0_g1_i2	388	-1.84517	-1.84517	2.20472	2.01946	-0.443543	-0.0902862	1668	gi|743765867|ref|XP_010913158.1| PREDICTED: carboxyl-terminal-processing peptidase 3, chloroplastic isoform X1	476	5.86e-253	GO:0006508 proteolysis	GO:0005739 mitochondrion | GO:0031977 thylakoid lumen	GO:0008236 serine-type peptidase activity	pfam03572 Peptidase_S41 | pfam00595 PDZ | pfam13180 PDZ_2	Elaeis	51953|Elaeis guineensis
TRINITY_DN139622_c1_g1_i3	389	-2.16352	-2.16352	1.54488	0.978563	0.0810594	1.72254	1585	gi|743860289|ref|XP_010942974.1| PREDICTED: protein notum homolog	382	1.5e-184	-	GO:0005576 extracellular region | GO:0016023 cytoplasmic membrane-bounded vesicle | GO:0005829 cytosol | GO:0009506 plasmodesma | GO:0009505 plant-type cell wall | GO:0005886 plasma membrane	-	pfam03283 PAE	Elaeis	51953|Elaeis guineensis
TRINITY_DN136080_c0_g1_i3	390	-3.22019	-3.22019	2.30466	3.32956	0.0121664	0.793989	408	gi|743841142|ref|XP_010937454.1| PREDICTED: photosystem II reaction center W protein, chloroplastic-like	121	1.09e-45	GO:0006364 rRNA processing | GO:0009657 plastid organization | GO:0010207 photosystem II assembly | GO:0042549 photosystem II stabilization	GO:0016021 integral to membrane | GO:0009535 chloroplast thylakoid membrane | GO:0009523 photosystem II	-	pfam07123 PsbW	Elaeis	51953|Elaeis guineensis
TRINITY_DN136788_c0_g2_i2	391	-1.28899	-1.28899	2.17358	2.52822	-1.28899	-0.834818	913	gi|225542774|gb|ACN91270.1| dentin sialophosphoprotein precursor	219	1.08e-15	-	-	-	-	Dasypus	9361|Dasypus novemcinctus
TRINITY_DN137465_c1_g1_i1	392	-2.1922	-2.1922	1.75715	2.62558	0.472283	-0.470608	1089	-	-	-	-	-	-	-	-	-
TRINITY_DN138263_c0_g1_i5	393	-2.12038	-2.12038	2.69222	1.91049	-0.238323	-0.123629	930	gi|695074764|ref|XP_009384600.1| PREDICTED: glyceraldehyde-3-phosphate dehydrogenase B, chloroplastic isoform X2	287	2.42e-172	GO:0042542 response to hydrogen peroxide | GO:0009651 response to salt stress | GO:0015979 photosynthesis | GO:0042742 defense response to bacterium | GO:0009744 response to sucrose stimulus | GO:0006006 glucose metabolic process | GO:0046686 response to cadmium ion | GO:0009416 response to light stimulus | GO:0009409 response to cold | GO:0009408 response to heat | GO:0055114 oxidation-reduction…	GO:0005774 vacuolar membrane | GO:0009522 photosystem I | GO:0009941 chloroplast envelope | GO:0048046 apoplast | GO:0010319 stromule | GO:0005618 cell wall | GO:0005730 nucleolus | GO:0016021 integral to membrane | GO:0005740 mitochondrial envelope | GO:0009506 plasmodesma | GO:0009535 chloroplast thylakoid membrane | GO:0005886 plasma membrane	GO:0008270 zinc ion binding | GO:0051287 NAD binding | GO:0050661 NADP binding | GO:0004365 glyceraldehyde-3-phosphate dehydrogenase (NAD+) (phosphorylating) activity | GO:0047100 glyceraldehyde-3-phosphate dehydrogenase (NADP+) (phosphorylating) activity | GO:0008886 glyceraldehyde-3-phosphate dehydrogenase (NADP+) (non-phosphorylating) activity | GO:0005507 copper ion binding	pfam00044 Gp_dh_N	Musa	4641|Musa acuminata
TRINITY_DN139968_c0_g1_i2	394	-2.35999	-2.35999	3.07797	2.89898	-1.19006	-0.0669126	1323	gi|695006296|ref|XP_009389633.1| PREDICTED: ferredoxin-dependent glutamate synthase, chloroplastic	371	1.35e-225	GO:0055114 oxidation-reduction process | GO:0006541 glutamine metabolic process | GO:0000041 transition metal ion transport | GO:0009750 response to fructose stimulus | GO:0009749 response to glucose stimulus | GO:0009744 response to sucrose stimulus | GO:0097054 L-glutamate biosynthetic process	GO:0009941 chloroplast envelope	GO:0016041 glutamate synthase (ferredoxin) activity | GO:0046872 metal ion binding | GO:0051538 3 iron, 4 sulfur cluster binding	pfam01493 GXGXG	Musa	4641|Musa acuminata
TRINITY_DN138388_c0_g1_i3	395	-1.59351	-1.59351	1.15	1.57272	-1.59351	2.05782	1694	gi|672131055|ref|XP_008789080.1| PREDICTED: LOW QUALITY PROTEIN: serine carboxypeptidase-like 27	465	1.48e-263	GO:0006508 proteolysis | GO:0007020 microtubule nucleation	GO:0005773 vacuole | GO:0016023 cytoplasmic membrane-bounded vesicle | GO:0005576 extracellular region | GO:0005739 mitochondrion	GO:0004185 serine-type carboxypeptidase activity	pfam00450 Peptidase_S10	Phoenix	42345|Phoenix dactylifera
TRINITY_DN139247_c0_g1_i4	396	-0.749346	-0.749346	1.61382	1.38356	-0.749346	-0.749346	4162	gi|743858075|ref|XP_010942266.1| PREDICTED: auxin transport protein BIG	818	0.0	GO:0048281 inflorescence morphogenesis | GO:0009733 response to auxin stimulus | GO:0006278 RNA-dependent DNA replication | GO:0009620 response to fungus | GO:0009926 auxin polar transport | GO:0009640 photomorphogenesis | GO:0010311 lateral root formation | GO:0016567 protein ubiquitination | GO:0009826 unidimensional cell growth	GO:0005829 cytosol | GO:0009506 plasmodesma	GO:0003723 RNA binding | GO:0008270 zinc ion binding | GO:0003964 RNA-directed DNA polymerase activity | GO:0004842 ubiquitin-protein ligase activity	-	Elaeis	51953|Elaeis guineensis
TRINITY_DN139998_c1_g2_i8	397	-4.4974	-3.16226	2.19161	1.55625	1.47555	2.43626	1210	gi|672114779|ref|XP_008778560.1| PREDICTED: catalase isozyme 2-like	388	2.68e-265	GO:0042744 hydrogen peroxide catabolic process | GO:0055114 oxidation-reduction process | GO:0009416 response to light stimulus | GO:0009409 response to cold | GO:0009970 cellular response to sulfate starvation | GO:0006995 cellular response to nitrogen starvation | GO:0046686 response to cadmium ion | GO:0016036 cellular response to phosphate starvation | GO:0009737 response to abscisic acid sti…	GO:0005618 cell wall | GO:0005739 mitochondrion | GO:0009506 plasmodesma | GO:0009941 chloroplast envelope | GO:0009570 chloroplast stroma | GO:0005773 vacuole | GO:0022626 cytosolic ribosome | GO:0009514 glyoxysome | GO:0005886 plasma membrane | GO:0048046 apoplast	GO:0050897 cobalt ion binding | GO:0004096 catalase activity | GO:0020037 heme binding	pfam00199 Catalase	Phoenix	42345|Phoenix dactylifera
TRINITY_DN135363_c0_g1_i14	398	-1.51968	-1.51968	1.65983	1.58045	-0.112057	-0.0888617	1259	gi|672145025|ref|XP_008796418.1| PREDICTED: 7-hydroxymethyl chlorophyll a reductase, chloroplastic isoform X1	304	3.12e-187	GO:0033354 chlorophyll cycle | GO:0055114 oxidation-reduction process	GO:0009507 chloroplast	GO:0046872 metal ion binding | GO:0090415 7-hydroxymethyl chlorophyll a reductase activity | GO:0051536 iron-sulfur cluster binding	pfam04432 FrhB_FdhB_C | pfam04422 FrhB_FdhB_N	Phoenix	42345|Phoenix dactylifera
TRINITY_DN135544_c0_g1_i1	399	-1.6563	-1.6563	2.70736	1.85744	0.404094	-1.6563	1098	gi|568857456|ref|XP_006482282.1| PREDICTED: uncharacterized protein LOC102620177 isoform X1	242	1.86e-124	GO:0009965 leaf morphogenesis | GO:0000023 maltose metabolic process | GO:0030154 cell differentiation | GO:0019252 starch biosynthetic process | GO:0010207 photosystem II assembly	GO:0005739 mitochondrion | GO:0009941 chloroplast envelope | GO:0009535 chloroplast thylakoid membrane	-	pfam11016 DUF2854	Citrus	2711|Citrus sinensis
TRINITY_DN133907_c1_g1_i1	400	-2.04537	-2.04537	2.56089	2.37086	-2.04537	1.20437	1082	gi|672192772|ref|XP_008775859.1| PREDICTED: glutathione S-transferase U17-like	231	2.68e-120	GO:0009651 response to salt stress | GO:0006749 glutathione metabolic process | GO:0080148 negative regulation of response to water deprivation | GO:0048527 lateral root development | GO:0060416 response to growth hormone stimulus | GO:0080167 response to karrikin | GO:0009704 de-etiolation	GO:0009507 chloroplast	GO:0016740 transferase activity	pfam13417 GST_N_3 | pfam13409 GST_N_2 | pfam02798 GST_N | pfam13410 GST_C_2 | pfam00043 GST_C	Phoenix	42345|Phoenix dactylifera
TRINITY_DN138167_c1_g1_i2	401	-3.50881	-3.50881	2.74471	2.4364	0.553918	1.28259	715	gi|823202543|ref|XP_012435851.1| PREDICTED: photosystem I reaction center subunit II, chloroplastic	204	4.55e-104	GO:0015979 photosynthesis | GO:0006200 ATP catabolic process	GO:0009941 chloroplast envelope | GO:0009538 photosystem I reaction center | GO:0009535 chloroplast thylakoid membrane | GO:0010287 plastoglobule	GO:0005515 protein binding | GO:0016887 ATPase activity | GO:0005524 ATP binding	pfam02531 PsaD	Gossypium	29730|Gossypium raimondii
TRINITY_DN140047_c1_g1_i1	402	-1.02015	-1.02015	2.17473	1.90585	-1.02015	-1.02015	2461	gi|743815955|ref|XP_010930501.1| PREDICTED: non-lysosomal glucosylceramidase-like	728	0.0	GO:0006680 glucosylceramide catabolic process	GO:0005773 vacuole | GO:0005794 Golgi apparatus | GO:0005886 plasma membrane | GO:0016021 integral to membrane	GO:0004348 glucosylceramidase activity	pfam04685 DUF608 | pfam12215 GBA2_N	Elaeis	51953|Elaeis guineensis
TRINITY_DN139436_c1_g1_i4	403	-2.71101	-2.71101	2.5554	2.30401	0.304416	0.258187	1673	gi|743762174|ref|XP_010906824.1| PREDICTED: uncharacterized oxidoreductase At1g06690, chloroplastic-like	363	3.5e-201	GO:0055114 oxidation-reduction process	GO:0010287 plastoglobule | GO:0009941 chloroplast envelope | GO:0009535 chloroplast thylakoid membrane	GO:0004033 aldo-keto reductase (NADP) activity	pfam00248 Aldo_ket_red	Elaeis	51953|Elaeis guineensis
TRINITY_DN138887_c0_g1_i3	404	-2.21212	-2.21212	1.82509	1.28562	0.514497	0.799022	1140	gi|695039119|ref|XP_009407084.1| PREDICTED: aspartate aminotransferase, chloroplastic	343	3.93e-215	GO:0009693 ethylene biosynthetic process | GO:0009409 response to cold | GO:0006520 cellular amino acid metabolic process | GO:0046686 response to cadmium ion	GO:0005829 cytosol | GO:0009941 chloroplast envelope | GO:0009570 chloroplast stroma | GO:0010319 stromule | GO:0048046 apoplast	GO:0004069 L-aspartate:2-oxoglutarate aminotransferase activity | GO:0080130 L-phenylalanine:2-oxoglutarate aminotransferase activity | GO:0033853 aspartate-prephenate aminotransferase activity | GO:0033854 glutamate-prephenate aminotransferase activity | GO:0030170 pyridoxal phosphate binding	pfam00155 Aminotran_1_2	Musa	4641|Musa acuminata
TRINITY_DN139806_c0_g1_i5	405	-2.0388	-2.0388	1.24498	1.05375	-0.592541	2.37141	1245	gi|695006980|ref|XP_009390018.1| PREDICTED: monodehydroascorbate reductase-like	309	2.71e-186	GO:0055114 oxidation-reduction process | GO:0009753 response to jasmonic acid stimulus | GO:0009414 response to water deprivation | GO:0009651 response to salt stress | GO:0009610 response to symbiotic fungus | GO:0045454 cell redox homeostasis | GO:0043903 regulation of symbiosis, encompassing mutualism through parasitism | GO:0010043 response to zinc ion | GO:0046686 response to cadmium ion	GO:0005829 cytosol | GO:0009570 chloroplast stroma | GO:0005782 peroxisomal matrix | GO:0005886 plasma membrane | GO:0048046 apoplast	GO:0016656 monodehydroascorbate reductase (NADH) activity | GO:0050660 flavin adenine dinucleotide binding	pfam07992 Pyr_redox_2 | pfam00070 Pyr_redox	Musa	4641|Musa acuminata
TRINITY_DN136632_c0_g1_i2	406	-2.24038	-2.53434	2.48166	2.97345	-0.0686286	-0.611763	1215	gi|743758187|ref|XP_010925514.1| PREDICTED: 2-methylene-furan-3-one reductase	359	1.64e-189	GO:0009409 response to cold | GO:0055114 oxidation-reduction process	GO:0009941 chloroplast envelope | GO:0010319 stromule | GO:0009570 chloroplast stroma | GO:0009579 thylakoid | GO:0048046 apoplast	GO:0035671 enone reductase activity | GO:0035798 2-alkenal reductase (NADP+) activity | GO:0008270 zinc ion binding	pfam13602 ADH_zinc_N_2 | pfam00107 ADH_zinc_N | pfam08240 ADH_N	Elaeis	51953|Elaeis guineensis
TRINITY_DN139603_c1_g1_i4	407	-2.46042	-2.46042	3.33641	2.70754	-2.46042	1.33732	1449	gi|530278092|gb|AGT16130.1| leucine zipper protein	403	4.54e-238	GO:0006636 unsaturated fatty acid biosynthetic process | GO:0030001 metal ion transport | GO:0010207 photosystem II assembly | GO:0019288 isopentenyl diphosphate biosynthetic process, mevalonate-independent pathway | GO:0019216 regulation of lipid metabolic process | GO:0009658 chloroplast organization | GO:0009416 response to light stimulus | GO:0019344 cysteine biosynthetic process | GO:0055085…	GO:0009706 chloroplast inner membrane | GO:0009535 chloroplast thylakoid membrane	GO:0046873 metal ion transmembrane transporter activity | GO:0005506 iron ion binding | GO:0003677 DNA binding | GO:0048529 magnesium-protoporphyrin IX monomethyl ester (oxidative) cyclase activity	pfam02915 Rubrerythrin	Saccharum	128810|Saccharum hybrid cultivar
TRINITY_DN139157_c2_g1_i4	408	-1.23722	-1.23722	0.603543	2.63077	-1.23722	0.477353	2433	gi|695058601|ref|XP_009417619.1| PREDICTED: presequence protease 1, chloroplastic/mitochondrial-like isoform X2	737	0.0	GO:0042744 hydrogen peroxide catabolic process | GO:0006508 proteolysis | GO:0009658 chloroplast organization | GO:0048481 ovule development | GO:0046686 response to cadmium ion	GO:0005739 mitochondrion | GO:0009941 chloroplast envelope | GO:0009570 chloroplast stroma | GO:0048046 apoplast	GO:0046872 metal ion binding | GO:0004222 metalloendopeptidase activity	pfam08367 M16C_assoc | pfam05193 Peptidase_M16_C	Musa	4641|Musa acuminata
TRINITY_DN135786_c3_g1_i1	409	-2.71644	-2.71644	1.80938	1.33754	1.52784	0.758125	968	gi|743855118|ref|XP_010941239.1| PREDICTED: uncharacterized protein LOC105059590	159	1.85e-64	-	GO:0009535 chloroplast thylakoid membrane | GO:0009941 chloroplast envelope	-	-	Elaeis	51953|Elaeis guineensis
TRINITY_DN130678_c0_g1_i2	410	-1.61901	-1.61901	3.14552	3.33052	-1.61901	-1.61901	509	gi|672128528|ref|XP_008787755.1| PREDICTED: malate dehydrogenase, glyoxysomal isoform X1	65	1.95e-27	GO:0006108 malate metabolic process | GO:0031998 regulation of fatty acid beta-oxidation | GO:0006099 tricarboxylic acid cycle | GO:0044262 cellular carbohydrate metabolic process | GO:0080093 regulation of photorespiration	GO:0005777 peroxisome | GO:0009941 chloroplast envelope | GO:0005773 vacuole | GO:0048046 apoplast	GO:0030060 L-malate dehydrogenase activity	-	Phoenix	42345|Phoenix dactylifera
TRINITY_DN136632_c0_g1_i1	411	-1.75927	-1.75927	2.78089	2.91021	-1.75927	-0.413302	1323	gi|743758187|ref|XP_010925514.1| PREDICTED: 2-methylene-furan-3-one reductase	387	8.35e-194	GO:0009409 response to cold | GO:0055114 oxidation-reduction process	GO:0009941 chloroplast envelope | GO:0010319 stromule | GO:0009570 chloroplast stroma | GO:0009579 thylakoid | GO:0048046 apoplast	GO:0035671 enone reductase activity | GO:0035798 2-alkenal reductase (NADP+) activity | GO:0008270 zinc ion binding	pfam13602 ADH_zinc_N_2 | pfam00107 ADH_zinc_N | pfam08240 ADH_N	Elaeis	51953|Elaeis guineensis
TRINITY_DN136598_c0_g1_i3	412	-1.57948	-1.57948	1.71859	1.61602	-1.57948	1.40383	1073	gi|672189187|ref|XP_008813774.1| PREDICTED: uncharacterized protein LOC103724328	284	3.68e-164	GO:0019295 coenzyme M biosynthetic process | GO:0010608 posttranscriptional regulation of gene expression | GO:0010286 heat acclimation | GO:0006508 proteolysis | GO:0043086 negative regulation of catalytic activity	-	GO:0042802 identical protein binding | GO:0004252 serine-type endopeptidase activity	pfam02679 ComA	Phoenix	42345|Phoenix dactylifera
TRINITY_DN139824_c3_g1_i7	413	-1.57775	-1.57775	1.78472	2.29823	-1.57775	0.6503	1322	gi|695021174|ref|XP_009397666.1| PREDICTED: beta-glucosidase 18-like	359	4.13e-189	GO:0005975 carbohydrate metabolic process | GO:0042545 cell wall modification | GO:0009809 lignin biosynthetic process | GO:0046283 anthocyanin metabolic process	GO:0005773 vacuole | GO:0005777 peroxisome | GO:0016023 cytoplasmic membrane-bounded vesicle | GO:0005618 cell wall	GO:0047782 coniferin beta-glucosidase activity | GO:0030599 pectinesterase activity | GO:0045330 aspartyl esterase activity	pfam00232 Glyco_hydro_1	Musa	4641|Musa acuminata
TRINITY_DN138015_c2_g1_i10	414	-2.92573	-2.92573	2.17066	1.6434	0.168507	1.86889	650	gi|743759544|ref|XP_010932739.1| PREDICTED: thioredoxin H1	106	1.35e-56	GO:0006662 glycerol ether metabolic process | GO:0055114 oxidation-reduction process | GO:0051259 protein oligomerization | GO:0006457 protein folding | GO:0010286 heat acclimation | GO:0045454 cell redox homeostasis | GO:0010188 response to microbial phytotoxin | GO:0046686 response to cadmium ion | GO:0050832 defense response to fungus | GO:0042542 response to hydrogen peroxide | GO:0043085 pos…	GO:0005829 cytosol | GO:0005618 cell wall | GO:0005739 mitochondrion | GO:0009506 plasmodesma | GO:0009570 chloroplast stroma | GO:0005773 vacuole | GO:0005794 Golgi apparatus | GO:0005886 plasma membrane | GO:0048046 apoplast	GO:0008047 enzyme activator activity | GO:0016671 oxidoreductase activity, acting on a sulfur group of donors, disulfide as acceptor | GO:0015035 protein disulfide oxidoreductase activity	pfam00085 Thioredoxin | pfam13098 Thioredoxin_2 | pfam13905 Thioredoxin_8 | pfam13899 Thioredoxin_7 | pfam08534 Redoxin | pfam06110 DUF953	Elaeis	51953|Elaeis guineensis
TRINITY_DN134936_c0_g1_i4	415	-1.89991	-1.89991	2.80822	2.52481	0.366722	-1.89991	544	gi|672183211|ref|XP_008811876.1| PREDICTED: small heat shock protein, chloroplastic	162	3.23e-59	GO:0009408 response to heat | GO:0009644 response to high light intensity | GO:0042542 response to hydrogen peroxide	-	-	-	Phoenix	42345|Phoenix dactylifera
TRINITY_DN137309_c2_g1_i3	416	-2.47965	-2.47965	1.97932	0.865039	1.171	0.94393	820	gi|672106805|ref|XP_008807965.1| PREDICTED: multiprotein-bridging factor 1b	142	4.4e-81	GO:0045893 positive regulation of transcription, DNA-dependent | GO:0009723 response to ethylene stimulus | GO:0009644 response to high light intensity | GO:0042542 response to hydrogen peroxide	GO:0005730 nucleolus | GO:0005737 cytoplasm	GO:0043565 sequence-specific DNA binding | GO:0003713 transcription coactivator activity	pfam08523 MBF1 | pfam01381 HTH_3 | pfam12844 HTH_19	Phoenix	42345|Phoenix dactylifera
TRINITY_DN137421_c0_g1_i1	417	-2.72158	-2.72158	2.19141	1.95503	0.100951	1.19576	596	gi|703137890|ref|XP_010106597.1| hypothetical protein L484_002552	92	9.62e-22	GO:0090305 nucleic acid phosphodiester bond hydrolysis	-	GO:0004519 endonuclease activity	-	Morus	981085|Morus notabilis
TRINITY_DN140162_c7_g1_i7	418	-1.10527	-1.10527	2.06273	2.35835	-1.10527	-1.10527	1117	gi|743851480|ref|XP_010940142.1| PREDICTED: alpha-glucan water dikinase, chloroplastic	316	1.29e-139	GO:0006952 defense response | GO:0035335 peptidyl-tyrosine dephosphorylation | GO:0018106 peptidyl-histidine phosphorylation | GO:0009610 response to symbiotic fungus | GO:0005983 starch catabolic process | GO:0009631 cold acclimation	GO:0005739 mitochondrion | GO:0009941 chloroplast envelope | GO:0009570 chloroplast stroma	GO:0004673 protein histidine kinase activity | GO:0043531 ADP binding | GO:0046872 metal ion binding | GO:0005524 ATP binding | GO:0004725 protein tyrosine phosphatase activity | GO:0050521 alpha-glucan, water dikinase activity | GO:0008138 protein tyrosine/serine/threonine phosphatase activity	-	Elaeis	51953|Elaeis guineensis
TRINITY_DN137933_c2_g4_i4	419	-1.493	-1.493	2.24587	2.57687	-1.493	-0.343742	749	gi|743777918|ref|XP_010919400.1| PREDICTED: photosystem II core complex proteins psbY, chloroplastic-like, partial	192	3.32e-82	GO:0015979 photosynthesis	GO:0009533 chloroplast stromal thylakoid | GO:0009523 photosystem II | GO:0016021 integral to membrane	GO:0030145 manganese ion binding	pfam06298 PsbY	Elaeis	51953|Elaeis guineensis
TRINITY_DN139284_c0_g1_i3	420	-1.57068	-1.57068	1.51933	1.8533	0.074563	-0.305841	3329	gi|672107444|ref|XP_008811383.1| PREDICTED: ATP-dependent RNA helicase DHX36 isoform X1	1100	0.0	GO:0006427 histidyl-tRNA aminoacylation | GO:0006200 ATP catabolic process	GO:0005739 mitochondrion	GO:0004821 histidine-tRNA ligase activity | GO:0008026 ATP-dependent helicase activity | GO:0003725 double-stranded RNA binding | GO:0005524 ATP binding	pfam04408 HA2 | pfam07717 OB_NTP_bind | pfam00271 Helicase_C | pfam00270 DEAD	Phoenix	42345|Phoenix dactylifera
TRINITY_DN138551_c0_g1_i3	421	-3.39289	-3.93689	1.51033	1.99075	1.66347	2.16523	708	gi|588493679|gb|AHK24891.1| cold-regulated LTCOR12, partial	67	8.53e-34	GO:0043085 positive regulation of catalytic activity | GO:0009825 multidimensional cell growth | GO:0016042 lipid catabolic process | GO:0009741 response to brassinosteroid stimulus | GO:0043481 anthocyanin accumulation in tissues in response to UV light | GO:0048767 root hair elongation | GO:0000271 polysaccharide biosynthetic process | GO:0006569 tryptophan catabolic process | GO:0009684 indole…	GO:0009505 plant-type cell wall | GO:0005576 extracellular region	GO:0008047 enzyme activator activity	pfam02704 GASA	Lilium	79002|Lilium lancifolium
TRINITY_DN136080_c0_g1_i6	422	-1.70929	-1.70929	3.30184	3.53533	-1.70929	-1.70929	475	gi|743841142|ref|XP_010937454.1| PREDICTED: photosystem II reaction center W protein, chloroplastic-like	121	2.28e-45	GO:0006364 rRNA processing | GO:0009657 plastid organization | GO:0010207 photosystem II assembly | GO:0042549 photosystem II stabilization	GO:0016021 integral to membrane | GO:0009535 chloroplast thylakoid membrane | GO:0009523 photosystem II	-	pfam07123 PsbW	Elaeis	51953|Elaeis guineensis
TRINITY_DN137591_c2_g1_i6	423	-0.904262	-0.904262	1.27429	2.34275	-0.904262	-0.904262	1898	gi|743798037|ref|XP_010925132.1| PREDICTED: structural maintenance of chromosomes protein 3	539	8.78999999999e-313	GO:0006310 DNA recombination | GO:0051607 defense response to virus | GO:0016192 vesicle-mediated transport | GO:0035196 production of miRNAs involved in gene silencing by miRNA | GO:0010267 production of ta-siRNAs involved in RNA interference | GO:0007062 sister chromatid cohesion | GO:0006281 DNA repair	GO:0000785 chromatin | GO:0016020 membrane | GO:0005737 cytoplasm | GO:0005819 spindle | GO:0016363 nuclear matrix | GO:0009506 plasmodesma | GO:0008278 cohesin complex	GO:0003682 chromatin binding | GO:0005524 ATP binding	pfam13476 AAA_23 | pfam13868 Trichoplein | pfam07888 CALCOCO1 | pfam09728 Taxilin | pfam06160 EzrA | pfam12795 MscS_porin | pfam00769 ERM | pfam05701 DUF827 | pfam04156 IncA | pfam00261 Tropomyosin | pfam07926 TPR_MLP1_2 | pfam00038 Filament | pfam13870 DUF4201 | pfam01442 Apolipoprotein | pfam02994 Transposase_22 | pfam13863 DUF4200 | pfam09311 Rab5-bind | pfam09755 DUF2046 | pfam09738 DUF2051 |…	Elaeis	51953|Elaeis guineensis
TRINITY_DN138030_c1_g1_i2	424	-3.53148	-3.53148	2.96586	3.01543	1.04559	0.0360684	511	gi|743776852|ref|XP_010918840.1| PREDICTED: photosystem I reaction center subunit IV B, chloroplastic-like	132	1.49e-57	GO:0015979 photosynthesis	GO:0010287 plastoglobule | GO:0009941 chloroplast envelope | GO:0009538 photosystem I reaction center | GO:0009534 chloroplast thylakoid	-	pfam02427 PSI_PsaE	Elaeis	51953|Elaeis guineensis
TRINITY_DN136907_c1_g3_i6	425	-1.9298	-1.9298	2.14727	2.25376	-1.9298	1.38837	691	-	-	-	-	-	-	-	-	-
TRINITY_DN139254_c2_g1_i5	426	-2.62068	-2.62068	2.24326	2.1782	-0.326429	1.14634	1053	gi|255545402|ref|XP_002513761.1| Photosystem II 22 kDa protein, chloroplast precursor, putative	158	1.02e-89	GO:0010027 thylakoid membrane organization | GO:0010196 nonphotochemical quenching | GO:0080167 response to karrikin	GO:0009534 chloroplast thylakoid | GO:0016020 membrane	-	-	Ricinus	3988|Ricinus communis
TRINITY_DN138563_c3_g1_i4	427	-3.75148	-3.75148	3.77864	3.39227	-0.365909	0.697952	694	gi|672172138|ref|XP_008806153.1| PREDICTED: plastocyanin	166	3.86e-76	GO:0009411 response to UV | GO:0017148 negative regulation of translation | GO:0046688 response to copper ion | GO:0055070 copper ion homeostasis	GO:0031977 thylakoid lumen | GO:0009534 chloroplast thylakoid | GO:0009570 chloroplast stroma | GO:0055035 plastid thylakoid membrane	GO:0005507 copper ion binding | GO:0009055 electron carrier activity	pfam00127 Copper-bind | pfam13473 Cupredoxin_1	Phoenix	42345|Phoenix dactylifera
TRINITY_DN137708_c5_g1_i1	428	-1.31382	-1.31382	2.20937	2.25263	-0.520546	-1.31382	868	gi|672176802|ref|XP_008808478.1| PREDICTED: photosystem I reaction center subunit N, chloroplastic isoform X1	167	4.26e-82	GO:0015979 photosynthesis	GO:0009522 photosystem I | GO:0009535 chloroplast thylakoid membrane	GO:0005516 calmodulin binding	pfam05479 PsaN	Phoenix	42345|Phoenix dactylifera
TRINITY_DN139571_c0_g1_i12	429	-2.2316	-2.2316	1.50728	1.56199	1.32336	0.0705745	1580	gi|672137261|ref|XP_008792350.1| PREDICTED: BURP domain-containing protein 3	348	3.17e-130	-	GO:0005768 endosome | GO:0005802 trans-Golgi network | GO:0005794 Golgi apparatus	-	pfam03181 BURP	Phoenix	42345|Phoenix dactylifera
TRINITY_DN139128_c0_g2_i1	430	-3.6986	-3.6986	3.42257	3.48031	-0.120989	0.6153	620	gi|695008376|ref|XP_009390779.1| PREDICTED: chlorophyll a-b binding protein CP26, chloroplastic-like	206	7.58e-134	GO:0009765 photosynthesis, light harvesting | GO:0009637 response to blue light | GO:0010196 nonphotochemical quenching | GO:0010218 response to far red light | GO:0010114 response to red light	GO:0010287 plastoglobule | GO:0009517 PSII associated light-harvesting complex II | GO:0009522 photosystem I | GO:0005739 mitochondrion | GO:0009783 photosystem II antenna complex	GO:0046872 metal ion binding	pfam00504 Chloroa_b-bind	Musa	4641|Musa acuminata
TRINITY_DN139689_c1_g1_i5	431	-2.19603	-2.19603	0.491483	1.36762	1.26052	1.27243	1512	gi|743760670|ref|XP_010938227.1| PREDICTED: serine/threonine-protein kinase HT1-like	380	4.92e-221	GO:0006468 protein phosphorylation	GO:0009506 plasmodesma | GO:0005886 plasma membrane	GO:0005524 ATP binding | GO:0004674 protein serine/threonine kinase activity	pfam07714 Pkinase_Tyr | pfam00069 Pkinase	Elaeis	51953|Elaeis guineensis
TRINITY_DN138263_c0_g1_i4	432	-2.20987	-2.20987	2.20061	2.40054	-0.296068	0.114655	758	gi|470128381|ref|XP_004300121.1| PREDICTED: glyceraldehyde-3-phosphate dehydrogenase B, chloroplastic	222	5.9e-141	GO:0042542 response to hydrogen peroxide | GO:0009651 response to salt stress | GO:0042742 defense response to bacterium | GO:0009744 response to sucrose stimulus | GO:0006006 glucose metabolic process | GO:0019253 reductive pentose-phosphate cycle | GO:0046686 response to cadmium ion | GO:0009416 response to light stimulus | GO:0009409 response to cold | GO:0009408 response to heat | GO:0055114 …	GO:0005774 vacuolar membrane | GO:0009522 photosystem I | GO:0009941 chloroplast envelope | GO:0048046 apoplast | GO:0010319 stromule | GO:0005618 cell wall | GO:0005730 nucleolus | GO:0016021 integral to membrane | GO:0005740 mitochondrial envelope | GO:0009506 plasmodesma | GO:0009535 chloroplast thylakoid membrane | GO:0005886 plasma membrane	GO:0008270 zinc ion binding | GO:0051287 NAD binding | GO:0050661 NADP binding | GO:0004365 glyceraldehyde-3-phosphate dehydrogenase (NAD+) (phosphorylating) activity | GO:0047100 glyceraldehyde-3-phosphate dehydrogenase (NADP+) (phosphorylating) activity | GO:0008886 glyceraldehyde-3-phosphate dehydrogenase (NADP+) (non-phosphorylating) activity | GO:0005507 copper ion binding	pfam00044 Gp_dh_N	Fragaria	57918|Fragaria vesca
TRINITY_DN138130_c0_g1_i2	433	-1.20046	-1.20046	2.17208	1.89597	-1.20046	-0.466671	1209	gi|743806744|ref|XP_010927789.1| PREDICTED: uncharacterized protein LOC105049744	278	7.17e-138	-	GO:0016020 membrane | GO:0005739 mitochondrion | GO:0009507 chloroplast	-	pfam10063 DUF2301	Elaeis	51953|Elaeis guineensis
TRINITY_DN139424_c1_g1_i1	434	-1.29315	-1.29315	2.98573	2.18686	-1.29315	-1.29315	1485	gi|672168349|ref|XP_008804176.1| PREDICTED: phosphoglycolate phosphatase 1B, chloroplastic-like	351	5.96e-196	GO:0016311 dephosphorylation	GO:0005773 vacuole | GO:0009570 chloroplast stroma | GO:0005634 nucleus | GO:0005829 cytosol | GO:0048046 apoplast	GO:0008967 phosphoglycolate phosphatase activity	pfam13344 Hydrolase_6 | pfam13242 Hydrolase_like | pfam00702 Hydrolase	Phoenix	42345|Phoenix dactylifera
TRINITY_DN134298_c6_g1_i4	435	-1.93317	-1.93317	4.13288	1.64299	0.0236325	-1.93317	579	-	-	-	-	-	-	-	-	-
TRINITY_DN137082_c1_g1_i3	436	-1.59101	-1.59101	2.13735	2.02347	0.612196	-1.59101	869	gi|695049283|ref|XP_009412572.1| PREDICTED: 50S ribosomal protein L4, chloroplastic	189	4.67e-102	GO:0006412 translation	GO:0022626 cytosolic ribosome | GO:0009570 chloroplast stroma | GO:0005634 nucleus | GO:0009547 plastid ribosome | GO:0009535 chloroplast thylakoid membrane	GO:0003735 structural constituent of ribosome | GO:0008266 poly(U) RNA binding | GO:0019843 rRNA binding	pfam00573 Ribosomal_L4	Musa	4641|Musa acuminata
TRINITY_DN139319_c0_g1_i2	437	-1.08102	-1.08102	1.77058	0.875412	0.597055	-1.08102	2176	gi|672121497|ref|XP_008784048.1| PREDICTED: OTU domain-containing protein 5-B-like isoform X1	526	7.99e-253	GO:0016578 histone deubiquitination | GO:0045892 negative regulation of transcription, DNA-dependent	GO:0005739 mitochondrion | GO:0009536 plastid	GO:0042393 histone binding | GO:0031491 nucleosome binding	pfam02338 OTU	Phoenix	42345|Phoenix dactylifera
TRINITY_DN139709_c1_g1_i1	438	-1.03656	-1.03656	1.87436	2.27189	-1.03656	-1.03656	2446	gi|672109075|ref|XP_008788363.1| PREDICTED: alkaline/neutral invertase CINV1	631	0.0	GO:0005982 starch metabolic process | GO:0048364 root development | GO:0005987 sucrose catabolic process | GO:0048825 cotyledon development | GO:0042542 response to hydrogen peroxide	GO:0005739 mitochondrion | GO:0009507 chloroplast	GO:0033926 glycopeptide alpha-N-acetylgalactosaminidase activity | GO:0004575 sucrose alpha-glucosidase activity	pfam12899 Glyco_hydro_100 | pfam06202 GDE_C	Phoenix	42345|Phoenix dactylifera
TRINITY_DN139476_c4_g3_i5	439	-3.42749	-3.42749	3.09841	3.10858	-1.4142	2.06218	373	gi|695034166|ref|XP_009404583.1| PREDICTED: mannose-specific lectin-like	79	2.54e-20	GO:0034120 positive regulation of erythrocyte aggregation | GO:0050832 defense response to fungus | GO:0031640 killing of cells of other organism	GO:0005576 extracellular region	GO:0005537 mannose binding	pfam01453 B_lectin	Musa	4641|Musa acuminata
TRINITY_DN138659_c0_g1_i2	440	-3.84234	-3.84234	1.8379	1.248	2.03422	2.56457	585	gi|672157685|ref|XP_008798560.1| PREDICTED: non-specific lipid-transfer protein 1-like	82	6.94e-28	GO:0009414 response to water deprivation | GO:0006869 lipid transport | GO:0009737 response to abscisic acid stimulus	GO:0009505 plant-type cell wall | GO:0009506 plasmodesma | GO:0016023 cytoplasmic membrane-bounded vesicle | GO:0005886 plasma membrane | GO:0009534 chloroplast thylakoid | GO:0048046 apoplast	GO:0008289 lipid binding | GO:0005516 calmodulin binding	pfam00234 Tryp_alpha_amyl | pfam14368 LTP_2	Phoenix	42345|Phoenix dactylifera
TRINITY_DN138480_c3_g2_i5	441	-2.80493	-2.80493	3.7926	3.83724	-2.80493	0.784953	576	gi|743806708|ref|XP_010927772.1| PREDICTED: light-regulated protein-like	86	6.11e-37	-	GO:0009507 chloroplast	-	pfam07207 Lir1	Elaeis	51953|Elaeis guineensis
TRINITY_DN139903_c2_g1_i4	442	-1.39651	-1.39651	1.49802	1.82227	-1.39651	0.869229	2401	gi|672135561|ref|XP_008791449.1| PREDICTED: probable indole-3-acetic acid-amido synthetase GH3.5	577	0.0	GO:0031348 negative regulation of defense response | GO:0009861 jasmonic acid and ethylene-dependent systemic resistance | GO:0010119 regulation of stomatal movement | GO:0009864 induced systemic resistance, jasmonic acid mediated signaling pathway | GO:0009585 red, far-red light phototransduction | GO:0010046 response to mycotoxin | GO:2000377 regulation of reactive oxygen species metabolic proc…	GO:0005773 vacuole | GO:0009507 chloroplast | GO:0005634 nucleus	GO:0070566 adenylyltransferase activity | GO:0080123 jasmonate-amino synthetase activity | GO:0019899 enzyme binding | GO:0005524 ATP binding	pfam03321 GH3	Phoenix	42345|Phoenix dactylifera
TRINITY_DN135026_c2_g1_i6	443	-3.69225	-4.80861	1.86506	2.06919	1.97473	2.59188	398	-	-	-	-	-	-	-	-	-
TRINITY_DN138011_c3_g2_i3	444	-2.19032	-2.19032	2.25587	1.73331	0.411853	-0.0203936	822	gi|743831572|ref|XP_010934733.1| PREDICTED: remorin	185	1.31e-77	-	GO:0005773 vacuole | GO:0009506 plasmodesma | GO:0005886 plasma membrane	GO:0003677 DNA binding | GO:0005515 protein binding	pfam03763 Remorin_C | pfam03766 Remorin_N	Elaeis	51953|Elaeis guineensis
TRINITY_DN139550_c1_g3_i4	445	-4.08837	-4.08837	3.4945	4.29762	-0.620958	1.00557	307	gi|743838545|ref|XP_010936732.1| PREDICTED: carbonic anhydrase, chloroplastic-like	44	1.23e-15	GO:0042742 defense response to bacterium | GO:0009409 response to cold | GO:0010119 regulation of stomatal movement | GO:0010037 response to carbon dioxide | GO:0009817 defense response to fungus, incompatible interaction | GO:0008152 metabolic process | GO:0015976 carbon utilization	GO:0005829 cytosol | GO:0009941 chloroplast envelope | GO:0009535 chloroplast thylakoid membrane | GO:0009570 chloroplast stroma | GO:0005886 plasma membrane | GO:0010319 stromule | GO:0048046 apoplast	GO:0004089 carbonate dehydratase activity | GO:0008270 zinc ion binding	-	Elaeis	51953|Elaeis guineensis
TRINITY_DN136343_c8_g1_i4	446	-1.05978	-1.05978	2.06074	2.17839	-1.05978	-1.05978	1087	gi|593268632|ref|XP_007136493.1| hypothetical protein PHAVU_009G049900g	109	4.56e-38	GO:0009733 response to auxin stimulus	GO:0005634 nucleus	-	pfam02519 Auxin_inducible	Phaseolus	3885|Phaseolus vulgaris
TRINITY_DN139232_c0_g1_i5	447	-1.47423	-1.47423	1.77506	2.36058	-1.47423	0.287053	1222	gi|695046828|ref|XP_009411266.1| PREDICTED: uncharacterized protein LOC103993062	302	2.41e-161	-	GO:0000502 proteasome complex | GO:0009507 chloroplast	-	pfam07466 DUF1517	Musa	4641|Musa acuminata
TRINITY_DN139630_c3_g1_i19	448	-3.03694	-2.09734	2.43688	2.25705	0.03104	0.409313	970	gi|672184192|ref|XP_008812400.1| PREDICTED: uncharacterized protein LOC103723298	179	8.44e-66	GO:0008152 metabolic process	GO:0009536 plastid	GO:0030554 adenyl nucleotide binding | GO:0003824 catalytic activity	pfam00571 CBS	Phoenix	42345|Phoenix dactylifera
TRINITY_DN138272_c1_g1_i6	449	-1.07746	-1.07746	1.72225	2.58759	-1.07746	-1.07746	1096	-	-	-	-	-	-	-	-	-
TRINITY_DN139779_c0_g2_i4	450	-1.69006	-1.69006	1.24615	1.07717	-0.143597	1.20039	1916	gi|115436118|ref|NP_001042817.1| Os01g0300200	608	0.0	GO:0016132 brassinosteroid biosynthetic process | GO:0006085 acetyl-CoA biosynthetic process | GO:0016926 protein desumoylation | GO:0010228 vegetative to reproductive phase transition of meristem | GO:0044262 cellular carbohydrate metabolic process | GO:0050665 hydrogen peroxide biosynthetic process | GO:0016126 sterol biosynthetic process	GO:0005829 cytosol | GO:0009346 citrate lyase complex | GO:0005886 plasma membrane	GO:0016829 lyase activity | GO:0046872 metal ion binding | GO:0003878 ATP citrate synthase activity | GO:0004775 succinate-CoA ligase (ADP-forming) activity | GO:0005524 ATP binding | GO:0048037 cofactor binding	pfam00549 Ligase_CoA | pfam00285 Citrate_synt	Oryza	4530|Oryza sativa
TRINITY_DN136518_c0_g2_i2	451	-1.7437	-1.7437	0.997231	0.907068	-0.0842286	1.66732	1609	gi|672164151|ref|XP_008801944.1| PREDICTED: LOW QUALITY PROTEIN: probable glucan 1,3-alpha-glucosidase	430	3.65e-265	GO:0030244 cellulose biosynthetic process | GO:0042742 defense response to bacterium | GO:0009826 unidimensional cell growth | GO:0046686 response to cadmium ion	GO:0009507 chloroplast | GO:0005783 endoplasmic reticulum	GO:0033919 glucan 1,3-alpha-glucosidase activity | GO:0030246 carbohydrate binding	pfam01055 Glyco_hydro_31	Phoenix	42345|Phoenix dactylifera
TRINITY_DN133712_c0_g1_i2	452	-1.58902	-1.58902	2.0538	2.13988	-1.02831	0.0126751	1125	gi|743881695|ref|XP_010908968.1| PREDICTED: uncharacterized protein LOC105035206	331	3.78e-162	GO:0010264 myo-inositol hexakisphosphate biosynthetic process | GO:0009611 response to wounding | GO:0016117 carotenoid biosynthetic process | GO:0015979 photosynthesis	GO:0009941 chloroplast envelope | GO:0009535 chloroplast thylakoid membrane | GO:0009570 chloroplast stroma	GO:0003723 RNA binding	pfam13432 TPR_16 | pfam13414 TPR_11	Elaeis	51953|Elaeis guineensis
TRINITY_DN136568_c1_g1_i1	453	-4.08444	-4.08444	2.09549	2.47483	1.63836	1.9602	364	gi|743761601|ref|XP_010943076.1| PREDICTED: Bowman-Birk type trypsin inhibitor-like isoform X1	60	6.61e-21	GO:0010951 negative regulation of endopeptidase activity	GO:0016023 cytoplasmic membrane-bounded vesicle | GO:0005576 extracellular region	GO:0008233 peptidase activity | GO:0004867 serine-type endopeptidase inhibitor activity	pfam00228 Bowman-Birk_leg	Elaeis	51953|Elaeis guineensis
TRINITY_DN140085_c2_g1_i1	454	-2.01931	-2.01931	1.67166	1.19419	1.25211	-0.0793351	1085	gi|725827525|gb|AIY34664.1| 4-coumarate:CoA ligase-like protein	359	3.81e-206	GO:0010214 seed coat development | GO:0010030 positive regulation of seed germination | GO:0033611 oxalate catabolic process | GO:0046686 response to cadmium ion | GO:0050832 defense response to fungus	GO:0009506 plasmodesma | GO:0009570 chloroplast stroma | GO:0048046 apoplast	GO:0050203 oxalate-CoA ligase activity	pfam00501 AMP-binding | pfam13193 DUF4009	Ornithogalum	82047|Ornithogalum longebracteatum
TRINITY_DN137935_c1_g1_i3	455	-1.31715	-1.31715	1.66415	1.50965	0.259614	-0.799119	1451	gi|743784425|ref|XP_010921660.1| PREDICTED: blue-light photoreceptor PHR2-like	339	2.16e-180	GO:0006200 ATP catabolic process	-	GO:0003676 nucleic acid binding | GO:0008026 ATP-dependent helicase activity | GO:0005524 ATP binding	pfam00875 DNA_photolyase	Elaeis	51953|Elaeis guineensis
TRINITY_DN136030_c0_g1_i7	456	-2.72544	-3.25584	1.37577	2.62189	-0.596036	2.57965	477	-	-	-	-	-	-	-	-	-
TRINITY_DN139324_c2_g1_i6	457	-3.04869	-3.04869	1.59303	1.6826	1.44156	1.38019	943	gi|695061134|ref|XP_009418988.1| PREDICTED: probable glutathione S-transferase parA	217	9.46e-118	GO:0016036 cellular response to phosphate starvation | GO:0051788 response to misfolded protein | GO:0006094 gluconeogenesis | GO:0006635 fatty acid beta-oxidation | GO:0019375 galactolipid biosynthetic process | GO:0042631 cellular response to water deprivation | GO:0009651 response to salt stress | GO:0009407 toxin catabolic process | GO:0080129 proteasome core complex assembly | GO:0043161 pro…	GO:0005774 vacuolar membrane | GO:0005794 Golgi apparatus | GO:0005829 cytosol | GO:0009570 chloroplast stroma | GO:0005886 plasma membrane	GO:0004601 peroxidase activity | GO:0043295 glutathione binding | GO:0004364 glutathione transferase activity	pfam02798 GST_N | pfam13417 GST_N_3 | pfam00043 GST_C | pfam13409 GST_N_2 | pfam13410 GST_C_2	Musa	4641|Musa acuminata
TRINITY_DN139083_c0_g1_i5	458	-3.05638	-3.05638	2.24594	1.08465	1.69792	1.08424	486	gi|695067940|ref|XP_009380896.1| PREDICTED: mitochondrial uncoupling protein 5-like	161	1.11e-83	GO:0055085 transmembrane transport | GO:0006839 mitochondrial transport | GO:0010200 response to chitin | GO:0006835 dicarboxylic acid transport | GO:0015992 proton transport	GO:0016021 integral to membrane | GO:0005743 mitochondrial inner membrane	GO:0017077 oxidative phosphorylation uncoupler activity | GO:0005310 dicarboxylic acid transmembrane transporter activity	pfam00153 Mito_carr	Musa	4641|Musa acuminata
TRINITY_DN138313_c2_g1_i8	459	-5.28219	-5.28219	3.71799	3.82481	1.19599	1.8256	888	gi|743800635|ref|XP_010926041.1| PREDICTED: ribulose bisphosphate carboxylase small chain, chloroplastic-like	178	9.95e-92	GO:0055114 oxidation-reduction process | GO:0010114 response to red light | GO:0009409 response to cold | GO:0080158 chloroplast ribulose bisphosphate carboxylase complex biogenesis | GO:0015977 carbon fixation | GO:0009637 response to blue light | GO:0015979 photosynthesis | GO:0009853 photorespiration | GO:0010218 response to far red light	GO:0005618 cell wall | GO:0031977 thylakoid lumen | GO:0009941 chloroplast envelope | GO:0009535 chloroplast thylakoid membrane | GO:0009570 chloroplast stroma | GO:0022626 cytosolic ribosome | GO:0048046 apoplast	GO:0005507 copper ion binding | GO:0016984 ribulose-bisphosphate carboxylase activity | GO:0004497 monooxygenase activity	pfam00101 RuBisCO_small | pfam12338 RbcS	Elaeis	51953|Elaeis guineensis
TRINITY_DN125709_c0_g1_i1	460	-3.56664	-3.56664	3.10773	3.22576	0.380095	0.419685	412	gi|672112871|ref|XP_008808050.1| PREDICTED: glycine dehydrogenase (decarboxylating), mitochondrial-like	136	6.71e-87	GO:0055114 oxidation-reduction process | GO:0006546 glycine catabolic process | GO:0046686 response to cadmium ion	GO:0009941 chloroplast envelope | GO:0009534 chloroplast thylakoid | GO:0009570 chloroplast stroma | GO:0048046 apoplast	GO:0004375 glycine dehydrogenase (decarboxylating) activity | GO:0005524 ATP binding | GO:0030170 pyridoxal phosphate binding	-	Phoenix	42345|Phoenix dactylifera
TRINITY_DN138545_c1_g2_i5	461	-1.6589	-1.6589	2.4949	1.94065	0.541161	-1.6589	824	gi|743756641|ref|XP_010917969.1| PREDICTED: 30S ribosomal protein S20, chloroplastic isoform X1	180	2.14e-73	GO:0006412 translation | GO:0006364 rRNA processing | GO:0015995 chlorophyll biosynthetic process	GO:0005840 ribosome | GO:0009941 chloroplast envelope | GO:0009570 chloroplast stroma | GO:0016020 membrane	GO:0003723 RNA binding | GO:0003735 structural constituent of ribosome	pfam01649 Ribosomal_S20p	Elaeis	51953|Elaeis guineensis
TRINITY_DN138563_c3_g1_i7	462	-2.28802	-2.28802	3.13536	2.82452	-1.09835	-0.285494	590	gi|672172138|ref|XP_008806153.1| PREDICTED: plastocyanin	139	9.59e-67	GO:0009411 response to UV | GO:0017148 negative regulation of translation | GO:0046688 response to copper ion | GO:0055070 copper ion homeostasis	GO:0031977 thylakoid lumen | GO:0009534 chloroplast thylakoid | GO:0009570 chloroplast stroma | GO:0055035 plastid thylakoid membrane	GO:0005507 copper ion binding | GO:0009055 electron carrier activity	pfam00127 Copper-bind | pfam13473 Cupredoxin_1	Phoenix	42345|Phoenix dactylifera
TRINITY_DN138480_c3_g2_i12	463	-3.72203	-3.72203	3.14485	3.55985	0.395828	0.343539	622	gi|743806708|ref|XP_010927772.1| PREDICTED: light-regulated protein-like	86	7.08e-37	-	GO:0009507 chloroplast	-	pfam07207 Lir1	Elaeis	51953|Elaeis guineensis
TRINITY_DN139167_c1_g3_i3	464	-2.02114	-2.02114	2.26218	2.02788	-2.02114	1.77337	1343	gi|743788220|ref|XP_010922610.1| PREDICTED: cinnamoyl-CoA reductase 1	319	9.86e-182	GO:0044237 cellular metabolic process | GO:0055114 oxidation-reduction process	GO:0005829 cytosol	GO:0016621 cinnamoyl-CoA reductase activity | GO:0050662 coenzyme binding	pfam01370 Epimerase | pfam01073 3Beta_HSD | pfam00106 adh_short | pfam13460 NAD_binding_10 | pfam07993 NAD_binding_4 | pfam08659 KR	Elaeis	51953|Elaeis guineensis
TRINITY_DN138948_c4_g5_i1	465	-1.5833	-1.5833	2.73024	3.60296	-1.5833	-1.5833	526	gi|672182732|ref|XP_008811620.1| PREDICTED: anthocyanin 3'-O-beta-glucosyltransferase-like	89	8.82e-31	GO:0006468 protein phosphorylation	-	GO:0005524 ATP binding | GO:0016758 transferase activity, transferring hexosyl groups | GO:0004674 protein serine/threonine kinase activity	-	Phoenix	42345|Phoenix dactylifera
TRINITY_DN139451_c7_g1_i1	466	-1.6485	-1.6485	2.88711	0.792715	-1.6485	1.26568	1979	gi|672164168|ref|XP_008801952.1| PREDICTED: carotenoid 9,10(9',10')-cleavage dioxygenase	534	0.0	GO:0055114 oxidation-reduction process | GO:0016121 carotene catabolic process | GO:0016124 xanthophyll catabolic process	GO:0009506 plasmodesma | GO:0005774 vacuolar membrane | GO:0005794 Golgi apparatus | GO:0005886 plasma membrane	GO:0046872 metal ion binding | GO:0045549 9-cis-epoxycarotenoid dioxygenase activity	pfam03055 RPE65	Phoenix	42345|Phoenix dactylifera
TRINITY_DN137276_c7_g1_i5	467	-1.94107	-1.94107	1.46818	1.11395	0.872865	0.427139	1138	gi|743832888|ref|XP_010935103.1| PREDICTED: probable L-ascorbate peroxidase 4	290	1.3e-172	GO:0006979 response to oxidative stress | GO:0055114 oxidation-reduction process	GO:0009941 chloroplast envelope | GO:0009506 plasmodesma | GO:0005774 vacuolar membrane | GO:0005739 mitochondrion	GO:0020037 heme binding | GO:0016688 L-ascorbate peroxidase activity	pfam00141 peroxidase	Elaeis	51953|Elaeis guineensis
TRINITY_DN138882_c2_g2_i4	468	-2.73463	-2.73463	3.27391	3.26388	-2.73463	1.66611	483	gi|743875314|ref|XP_010907304.1| PREDICTED: peroxisomal (S)-2-hydroxy-acid oxidase	130	2.97e-79	GO:0055114 oxidation-reduction process | GO:0019048 virus-host interaction | GO:0042742 defense response to bacterium | GO:0010109 regulation of photosynthesis | GO:0009854 oxidative photosynthetic carbon pathway | GO:0010204 defense response signaling pathway, resistance gene-independent | GO:0050665 hydrogen peroxide biosynthetic process	GO:0005777 peroxisome | GO:0009506 plasmodesma | GO:0009570 chloroplast stroma | GO:0022626 cytosolic ribosome | GO:0016020 membrane | GO:0005634 nucleus | GO:0048046 apoplast	GO:0052853 long-chain-(S)-2-hydroxy-long-chain-acid oxidase activity | GO:0008891 glycolate oxidase activity | GO:0052854 medium-chain-(S)-2-hydroxy-acid oxidase activity | GO:0052852 very-long-chain-(S)-2-hydroxy-acid oxidase activity | GO:0010181 FMN binding	-	Elaeis	51953|Elaeis guineensis
TRINITY_DN139606_c1_g1_i14	469	-1.25642	-1.25642	2.37375	2.65192	-1.25642	-1.25642	1378	gi|743779637|ref|XP_010920290.1| PREDICTED: uncharacterized protein LOC105044176	335	7.36e-125	GO:0006396 RNA processing	GO:0005634 nucleus	-	pfam13414 TPR_11 | pfam13432 TPR_16 | pfam13424 TPR_12 | pfam13428 TPR_14	Elaeis	51953|Elaeis guineensis
TRINITY_DN138052_c0_g1_i2	470	-1.97046	-1.97046	1.97664	1.99827	-0.953968	0.919983	1490	gi|695058599|ref|XP_009417618.1| PREDICTED: presequence protease 1, chloroplastic/mitochondrial-like isoform X1	366	1.56e-215	GO:0042744 hydrogen peroxide catabolic process | GO:0006508 proteolysis | GO:0009658 chloroplast organization | GO:0048481 ovule development | GO:0046686 response to cadmium ion	GO:0005739 mitochondrion | GO:0009941 chloroplast envelope | GO:0009570 chloroplast stroma | GO:0048046 apoplast	GO:0046872 metal ion binding | GO:0004222 metalloendopeptidase activity	-	Musa	4641|Musa acuminata
TRINITY_DN133259_c0_g1_i6	471	-3.18811	-3.18811	1.32165	1.42701	1.92722	1.70034	553	gi|115439953|ref|NP_001044256.1| Os01g0750800	71	2.09e-36	-	GO:0016023 cytoplasmic membrane-bounded vesicle | GO:0005747 mitochondrial respiratory chain complex I	-	-	Oryza	4530|Oryza sativa
TRINITY_DN134383_c4_g1_i1	472	-4.09738	-4.09738	2.66916	2.9264	1.40514	1.19407	317	gi|242805359|ref|XP_002484510.1| hypothetical protein TSTA_040370	103	9.86e-47	-	-	-	-	Talaromyces	28564|Talaromyces stipitatus
TRINITY_DN136928_c0_g1_i2	473	-0.979731	-0.979731	2.01249	1.90643	-0.979731	-0.979731	1417	gi|743873739|ref|XP_010906903.1| PREDICTED: protein TIC 62, chloroplastic	443	1.83e-192	GO:0031167 rRNA methylation | GO:0009737 response to abscisic acid stimulus	GO:0005829 cytosol | GO:0009941 chloroplast envelope | GO:0005774 vacuolar membrane | GO:0009535 chloroplast thylakoid membrane | GO:0009570 chloroplast stroma | GO:0005886 plasma membrane | GO:0048046 apoplast	GO:0008168 methyltransferase activity	pfam13460 NAD_binding_10 | pfam05368 NmrA | pfam01370 Epimerase	Elaeis	51953|Elaeis guineensis
TRINITY_DN140137_c2_g6_i1	474	-3.64162	-4.57145	3.82527	3.2737	-0.0126743	1.12678	854	gi|134093192|ref|YP_001109494.1| hypothetical protein Poptr_cp015	39	0.00721	-	-	-	-	Populus	3694|Populus trichocarpa
TRINITY_DN139424_c1_g1_i4	475	-1.89697	-1.89697	1.92709	2.27288	-1.89697	1.49094	1457	gi|672168349|ref|XP_008804176.1| PREDICTED: phosphoglycolate phosphatase 1B, chloroplastic-like	351	5.96e-196	GO:0016311 dephosphorylation	GO:0005773 vacuole | GO:0009570 chloroplast stroma | GO:0005634 nucleus | GO:0005829 cytosol | GO:0048046 apoplast	GO:0008967 phosphoglycolate phosphatase activity	pfam13344 Hydrolase_6 | pfam13242 Hydrolase_like | pfam00702 Hydrolase	Phoenix	42345|Phoenix dactylifera
TRINITY_DN137505_c0_g3_i2	476	-2.1886	-2.1886	1.6206	1.12319	1.02459	0.608824	1576	gi|672118920|ref|XP_008782683.1| PREDICTED: paramyosin	459	3.47e-157	GO:0016310 phosphorylation	GO:0005774 vacuolar membrane	GO:0016301 kinase activity	pfam07765 KIP1 | pfam07888 CALCOCO1 | pfam07926 TPR_MLP1_2 | pfam05701 DUF827 | pfam00038 Filament | pfam00261 Tropomyosin | pfam10473 Cenp-F_leu_zip | pfam13949 ALIX_LYPXL_bnd | pfam13851 GAS | pfam08614 ATG16 | pfam09787 Golgin_A5 | pfam12795 MscS_porin | pfam01920 Prefoldin_2 | pfam04156 IncA | pfam12325 TMF_TATA_bd | pfam06008 Laminin_I | pfam09738 DUF2051 | pfam05103 DivIVA | pfam09304 Corte…	Phoenix	42345|Phoenix dactylifera
TRINITY_DN138128_c4_g2_i1	477	-2.16285	-2.16285	0.941487	1.36385	0.586041	1.43432	1616	gi|645249486|ref|XP_008230773.1| PREDICTED: granule-bound starch synthase 2, chloroplastic/amyloplastic	51	4.54e-13	GO:0001666 response to hypoxia | GO:0010021 amylopectin biosynthetic process | GO:0015706 nitrate transport | GO:0009753 response to jasmonic acid stimulus | GO:0010264 myo-inositol hexakisphosphate biosynthetic process | GO:0009611 response to wounding | GO:0019375 galactolipid biosynthetic process | GO:0019252 starch biosynthetic process | GO:0010167 response to nitrate | GO:0010260 organ senes…	GO:0009501 amyloplast | GO:0009506 plasmodesma | GO:0005774 vacuolar membrane | GO:0009507 chloroplast | GO:0005794 Golgi apparatus | GO:0005886 plasma membrane	GO:0009011 starch synthase activity | GO:0016844 strictosidine synthase activity	-	Prunus	102107|Prunus mume
TRINITY_DN136608_c2_g2_i2	478	-4.39825	-4.39825	3.73987	3.20441	0.854378	0.997841	266	gi|78033430|emb|CAJ30045.1| conserved hypothetical protein	70	3.28e-19	-	-	-	-	Magnetospirillum	55518|Magnetospirillum gryphiswaldense
TRINITY_DN139475_c1_g1_i1	479	-1.55198	-1.55198	2.37221	1.78958	-1.55198	0.494159	2541	gi|672142551|ref|XP_008795130.1| PREDICTED: probable 1-deoxy-D-xylulose-5-phosphate synthase, chloroplastic	717	0.0	GO:0015995 chlorophyll biosynthetic process | GO:0016114 terpenoid biosynthetic process | GO:0009228 thiamine biosynthetic process | GO:0052865 1-deoxy-D-xylulose 5-phosphate biosynthetic process	GO:0009570 chloroplast stroma	GO:0046872 metal ion binding | GO:0008661 1-deoxy-D-xylulose-5-phosphate synthase activity	pfam13292 DXP_synthase_N | pfam02779 Transket_pyr | pfam02780 Transketolase_C | pfam00456 Transketolase_N	Phoenix	42345|Phoenix dactylifera
TRINITY_DN131859_c0_g5_i1	480	-1.45099	-1.45099	2.06754	2.52729	-0.241853	-1.45099	865	gi|672167391|ref|XP_008803655.1| PREDICTED: glutamate receptor 3.5-like	286	2.92e-136	GO:0071311 cellular response to acetate | GO:0070588 calcium ion transmembrane transport | GO:0009416 response to light stimulus | GO:0009611 response to wounding | GO:0035235 ionotropic glutamate receptor signaling pathway | GO:0006874 cellular calcium ion homeostasis | GO:0070417 cellular response to cold | GO:0071230 cellular response to amino acid stimulus | GO:0071260 cellular response to me…	GO:0016021 integral to membrane | GO:0016023 cytoplasmic membrane-bounded vesicle | GO:0005886 plasma membrane	GO:0005234 extracellular-glutamate-gated ion channel activity | GO:0004970 ionotropic glutamate receptor activity | GO:0005262 calcium channel activity | GO:0005217 intracellular ligand-gated ion channel activity | GO:0004965 GABA-B receptor activity	pfam01094 ANF_receptor	Phoenix	42345|Phoenix dactylifera
TRINITY_DN140178_c5_g1_i10	481	-0.717278	-0.717278	1.07391	1.7952	-0.717278	-0.717278	4850	gi|672113766|ref|XP_008812531.1| PREDICTED: callose synthase 3-like	1557	0.0	GO:0052543 callose deposition in cell wall | GO:0006075 (1->3)-beta-D-glucan biosynthetic process | GO:0009556 microsporogenesis	GO:0009504 cell plate | GO:0009506 plasmodesma | GO:0000148 1,3-beta-D-glucan synthase complex	GO:0003843 1,3-beta-D-glucan synthase activity	pfam02364 Glucan_synthase | pfam14288 FKS1_dom1	Phoenix	42345|Phoenix dactylifera
TRINITY_DN137156_c2_g1_i1	482	-2.89673	-2.89673	1.75059	2.22963	1.33493	0.478311	554	gi|743792356|ref|XP_010923661.1| PREDICTED: photosystem I reaction center subunit psaK, chloroplastic	129	4.59e-71	GO:0015979 photosynthesis	GO:0009534 chloroplast thylakoid | GO:0009522 photosystem I	GO:0016168 chlorophyll binding	pfam01241 PSI_PSAK	Elaeis	51953|Elaeis guineensis
TRINITY_DN140158_c4_g1_i3	483	-1.72556	-1.72556	1.23106	2.57947	-1.72556	1.36614	2881	gi|743769549|ref|XP_010915066.1| PREDICTED: protein GIGANTEA-like	935	0.0	GO:0009409 response to cold | GO:0006355 regulation of transcription, DNA-dependent | GO:0009637 response to blue light | GO:0010378 temperature compensation of the circadian clock | GO:0010218 response to far red light | GO:0042542 response to hydrogen peroxide | GO:0080167 response to karrikin | GO:0048578 positive regulation of long-day photoperiodism, flowering	GO:0005654 nucleoplasm	-	-	Elaeis	51953|Elaeis guineensis
TRINITY_DN139771_c1_g1_i6	484	-0.955723	-0.955723	2.28062	1.54227	-0.955723	-0.955723	1470	gi|743843620|ref|XP_010938119.1| PREDICTED: thioredoxin-like 1-2, chloroplastic	203	3.84e-105	GO:0045454 cell redox homeostasis | GO:0006662 glycerol ether metabolic process | GO:0055114 oxidation-reduction process	GO:0031969 chloroplast membrane | GO:0009570 chloroplast stroma	GO:0016671 oxidoreductase activity, acting on a sulfur group of donors, disulfide as acceptor | GO:0015035 protein disulfide oxidoreductase activity	pfam00085 Thioredoxin | pfam13905 Thioredoxin_8 | pfam13098 Thioredoxin_2	Elaeis	51953|Elaeis guineensis
TRINITY_DN140152_c2_g2_i5	485	-1.82586	-1.82586	0.313613	1.63318	1.05855	0.646371	1548	gi|241993361|gb|ACS74199.1| putative gag-pol polyprotein	459	2.96e-202	GO:0015074 DNA integration	-	GO:0016772 transferase activity, transferring phosphorus-containing groups | GO:0003676 nucleic acid binding | GO:0008270 zinc ion binding	pfam07727 RVT_2	Fragaria	3747|Fragaria x ananassa
TRINITY_DN136384_c1_g4_i5	486	-1.09985	-1.09985	2.21948	2.17992	-1.09985	-1.09985	1270	gi|672183798|ref|XP_008812189.1| PREDICTED: GDSL esterase/lipase At1g28570-like	347	1.81e-137	GO:0006629 lipid metabolic process	GO:0005576 extracellular region | GO:0016023 cytoplasmic membrane-bounded vesicle | GO:0005773 vacuole | GO:0005618 cell wall	GO:0016788 hydrolase activity, acting on ester bonds	pfam00657 Lipase_GDSL	Phoenix	42345|Phoenix dactylifera
TRINITY_DN132568_c2_g4_i3	487	-3.41857	-3.41857	3.38225	3.3142	0.398844	-0.258139	534	gi|908367555|gb|KND57342.1| hypothetical protein BSCH_00586	117	1.31e-11	-	-	-	-	Burkholderia	1069530|Candidatus Burkholderia schumannianae
TRINITY_DN137708_c5_g1_i2	488	-3.0948	-3.0948	1.74067	2.32985	1.02729	1.09178	874	gi|118488894|gb|ABK96256.1| unknown	166	3.97e-80	GO:0015979 photosynthesis	GO:0009522 photosystem I | GO:0009535 chloroplast thylakoid membrane	GO:0005516 calmodulin binding	pfam05479 PsaN	Populus	3695|Populus trichocarpa x Populus deltoides
TRINITY_DN140043_c1_g1_i1	489	-3.43905	-3.43905	4.6364	4.6663	-3.43905	1.01446	221	-	-	-	-	-	-	-	-	-
TRINITY_DN139528_c1_g1_i4	490	-0.900975	-0.900975	2.36836	1.23554	-0.900975	-0.900975	2102	gi|768677201|gb|AJU57223.1| sugar transporter ERD6-like 16	278	2.14e-136	GO:0055085 transmembrane transport | GO:0009414 response to water deprivation | GO:0009651 response to salt stress | GO:0010200 response to chitin | GO:0008643 carbohydrate transport | GO:0009737 response to abscisic acid stimulus | GO:0009624 response to nematode	GO:0016021 integral to membrane | GO:0005774 vacuolar membrane | GO:0016023 cytoplasmic membrane-bounded vesicle | GO:0009507 chloroplast | GO:0005783 endoplasmic reticulum | GO:0005634 nucleus | GO:0005886 plasma membrane	GO:0005351 sugar:hydrogen symporter activity	pfam00083 Sugar_tr | pfam07690 MFS_1 | pfam04893 Yip1 | pfam03706 UPF0104 | pfam01925 TauE | pfam07456 Hpre_diP_synt_I	Camellia	4442|Camellia sinensis
TRINITY_DN137033_c0_g1_i6	491	-1.04487	-1.04487	2.04514	2.13433	-1.04487	-1.04487	1331	gi|167858177|gb|ACA04029.1| galactinol synthase 1	335	3.4e-192	GO:0006979 response to oxidative stress | GO:0010325 raffinose family oligosaccharide biosynthetic process | GO:0006012 galactose metabolic process | GO:0052576 carbohydrate storage | GO:0070417 cellular response to cold	GO:0005737 cytoplasm | GO:0005634 nucleus	GO:0046872 metal ion binding | GO:0047216 inositol 3-alpha-galactosyltransferase activity	pfam01501 Glyco_transf_8	Populus	3695|Populus trichocarpa x Populus deltoides
TRINITY_DN139944_c0_g1_i16	492	-1.2069	-1.2069	1.35308	1.07643	-1.2069	1.19118	1868	gi|672137918|ref|XP_008792697.1| PREDICTED: nucleobase-ascorbate transporter 3	508	2.69e-287	GO:0055085 transmembrane transport	GO:0009506 plasmodesma | GO:0009507 chloroplast | GO:0005886 plasma membrane	GO:0022857 transmembrane transporter activity	pfam00860 Xan_ur_permease	Phoenix	42345|Phoenix dactylifera
TRINITY_DN139254_c2_g1_i3	493	-1.96717	-1.96717	3.11071	2.6486	-1.96717	0.142192	481	gi|567883273|ref|XP_006434195.1| hypothetical protein CICLE_v10002099mg	80	2.78e-41	GO:0010027 thylakoid membrane organization | GO:0010196 nonphotochemical quenching | GO:0080167 response to karrikin	GO:0009534 chloroplast thylakoid	-	-	Citrus	85681|Citrus clementina
TRINITY_DN133711_c0_g1_i2	494	-1.31063	-1.31063	1.50904	1.54855	-1.31063	0.874289	1521	gi|743816935|ref|XP_010930789.1| PREDICTED: LOW QUALITY PROTEIN: uncharacterized protein At1g04910-like	400	2.25e-244	GO:0008152 metabolic process	GO:0005794 Golgi apparatus	GO:0016757 transferase activity, transferring glycosyl groups	pfam10250 O-FucT	Elaeis	51953|Elaeis guineensis
TRINITY_DN134139_c0_g2_i7	495	-3.547	-3.547	2.47101	1.41587	1.54626	1.66085	587	gi|743889796|ref|XP_010910930.1| PREDICTED: mannose-specific lectin-like	136	5.79e-44	GO:0034120 positive regulation of erythrocyte aggregation | GO:0050832 defense response to fungus | GO:0031640 killing of cells of other organism	GO:0005576 extracellular region	GO:0005537 mannose binding	pfam01453 B_lectin	Elaeis	51953|Elaeis guineensis
TRINITY_DN139741_c1_g1_i1	496	-2.10826	-2.10826	2.22194	2.71187	-0.0231733	-0.694122	751	gi|586717887|ref|XP_006848193.1| PREDICTED: chlorophyll a-b binding protein CP29.2, chloroplastic	121	5.09e-73	GO:0009765 photosynthesis, light harvesting | GO:0009637 response to blue light | GO:0010218 response to far red light | GO:0010114 response to red light	GO:0010287 plastoglobule | GO:0009941 chloroplast envelope | GO:0009534 chloroplast thylakoid | GO:0009522 photosystem I	GO:0046872 metal ion binding	pfam00504 Chloroa_b-bind	Amborella	13333|Amborella trichopoda
TRINITY_DN134433_c4_g2_i2	497	-1.56345	-1.56345	1.60262	1.96324	1.1245	-1.56345	1039	gi|672162236|ref|XP_008800954.1| PREDICTED: uncharacterized protein LOC103715186 isoform X1	255	2.84e-138	-	GO:0009507 chloroplast	-	pfam10184 DUF2358	Phoenix	42345|Phoenix dactylifera
TRINITY_DN139673_c1_g1_i5	498	-1.84158	-1.84158	1.65705	1.68223	0.123001	0.220884	1347	gi|743842577|ref|XP_010937845.1| PREDICTED: phosphoinositide phospholipase C 4-like isoform X2	382	3.14e-220	GO:0006629 lipid metabolic process | GO:0035556 intracellular signal transduction	GO:0005739 mitochondrion	GO:0004871 signal transducer activity | GO:0004435 phosphatidylinositol phospholipase C activity | GO:0005509 calcium ion binding	pfam00387 PI-PLC-Y | pfam00168 C2	Elaeis	51953|Elaeis guineensis
TRINITY_DN96998_c0_g1_i1	499	-1.7812	-1.7812	4.46749	2.6573	-1.7812	-1.7812	402	-	-	-	-	-	-	-	-	-
TRINITY_DN139666_c2_g1_i10	500	-2.47007	-2.47007	1.35775	1.1404	1.46991	0.972079	968	gi|743870412|ref|XP_010906036.1| PREDICTED: histone H1-like	228	3.9e-70	GO:0006334 nucleosome assembly	GO:0000786 nucleosome | GO:0005739 mitochondrion | GO:0005730 nucleolus	GO:0003677 DNA binding	pfam00538 Linker_histone	Elaeis	51953|Elaeis guineensis
TRINITY_DN139168_c4_g1_i3	501	-3.47769	-3.47769	1.28104	1.0998	2.00864	2.56591	691	gi|672108609|ref|XP_008785941.1| PREDICTED: extracellular ribonuclease LE-like isoform X1	205	5.21e-83	GO:0009651 response to salt stress | GO:0009718 anthocyanin biosynthetic process | GO:0009611 response to wounding | GO:0016036 cellular response to phosphate starvation	GO:0005618 cell wall | GO:0016023 cytoplasmic membrane-bounded vesicle | GO:0005576 extracellular region | GO:0005886 plasma membrane	GO:0003723 RNA binding | GO:0033897 ribonuclease T2 activity	pfam00445 Ribonuclease_T2	Phoenix	42345|Phoenix dactylifera
TRINITY_DN139803_c4_g1_i10	502	-3.74053	-3.74053	2.27398	1.88533	0.932576	2.38917	1282	gi|445068904|gb|AGE15421.1| 1-aminocyclopropane-1-carboxylate oxidase	315	1.83e-181	GO:0071398 cellular response to fatty acid | GO:0055114 oxidation-reduction process | GO:0009620 response to fungus	-	GO:0005506 iron ion binding | GO:0009815 1-aminocyclopropane-1-carboxylate oxidase activity | GO:0016706 oxidoreductase activity, acting on paired donors, with incorporation or reduction of molecular oxygen, 2-oxoglutarate as one donor, and incorporation of one atom each of oxygen into both donors	pfam03171 2OG-FeII_Oxy | pfam14226 DIOX_N	Hosta	39527|Hosta ventricosa
TRINITY_DN139364_c4_g1_i4	503	-2.22059	-2.22059	1.55835	0.340366	1.18063	1.36184	1468	gi|672141160|ref|XP_008794400.1| PREDICTED: protein ECERIFERUM 3-like	485	1.91e-267	GO:0043447 alkane biosynthetic process | GO:0010025 wax biosynthetic process | GO:0006633 fatty acid biosynthetic process | GO:0055114 oxidation-reduction process | GO:0048235 pollen sperm cell differentiation | GO:0006723 cuticle hydrocarbon biosynthetic process	GO:0016021 integral to membrane | GO:0005886 plasma membrane	GO:0016491 oxidoreductase activity | GO:0005506 iron ion binding	pfam12076 Wax2_C | pfam04116 FA_hydroxylase	Phoenix	42345|Phoenix dactylifera
TRINITY_DN139684_c1_g1_i5	504	-1.25386	-1.25386	2.70006	2.31539	-1.25386	-1.25386	2252	gi|346722086|gb|AEO50759.1| CCD4c	575	9.78e-283	GO:0006412 translation | GO:0055114 oxidation-reduction process	GO:0005840 ribosome | GO:0009536 plastid	GO:0003735 structural constituent of ribosome | GO:0019843 rRNA binding | GO:0051213 dioxygenase activity	pfam03055 RPE65	Crocus	82528|Crocus sativus
TRINITY_DN138168_c1_g1_i1	505	-1.71559	-1.71559	1.38673	0.640834	0.62326	0.780359	1861	gi|743850235|ref|XP_010939832.1| PREDICTED: cystathionine gamma-synthase, chloroplastic-like	479	6.02e-240	GO:0001887 selenium compound metabolic process | GO:0006520 cellular amino acid metabolic process	GO:0016023 cytoplasmic membrane-bounded vesicle | GO:0009570 chloroplast stroma	GO:0030170 pyridoxal phosphate binding | GO:0003824 catalytic activity	pfam01053 Cys_Met_Meta_PP | pfam01212 Beta_elim_lyase	Elaeis	51953|Elaeis guineensis
TRINITY_DN139528_c1_g1_i14	506	-1.91549	-1.91549	3.71092	3.95103	-1.91549	-1.91549	2107	gi|768677201|gb|AJU57223.1| sugar transporter ERD6-like 16	278	2.14e-136	GO:0055085 transmembrane transport | GO:0009414 response to water deprivation | GO:0009651 response to salt stress | GO:0010200 response to chitin | GO:0008643 carbohydrate transport | GO:0009737 response to abscisic acid stimulus | GO:0009624 response to nematode	GO:0016021 integral to membrane | GO:0005774 vacuolar membrane | GO:0016023 cytoplasmic membrane-bounded vesicle | GO:0009507 chloroplast | GO:0005783 endoplasmic reticulum | GO:0005634 nucleus | GO:0005886 plasma membrane	GO:0005351 sugar:hydrogen symporter activity	pfam00083 Sugar_tr | pfam07690 MFS_1 | pfam04893 Yip1 | pfam03706 UPF0104 | pfam12822 DUF3816 | pfam01925 TauE | pfam07456 Hpre_diP_synt_I	Camellia	4442|Camellia sinensis
TRINITY_DN139422_c3_g1_i3	507	-0.944661	-0.944661	2.38331	1.39533	-0.944661	-0.944661	1662	gi|743884288|ref|XP_010909645.1| PREDICTED: uncharacterized protein LOC105035694	488	2.46e-271	GO:0009247 glycolipid biosynthetic process	GO:0009941 chloroplast envelope	GO:0008194 UDP-glycosyltransferase activity	pfam00534 Glycos_transf_1 | pfam13579 Glyco_trans_4_4 | pfam13524 Glyco_trans_1_2 | pfam13692 Glyco_trans_1_4 | pfam13439 Glyco_transf_4 | pfam13477 Glyco_trans_4_2	Elaeis	51953|Elaeis guineensis
TRINITY_DN139741_c1_g2_i2	508	-4.10035	-4.10035	3.5942	4.07501	0.0821055	0.449382	300	gi|695081637|ref|XP_009388349.1| PREDICTED: chlorophyll a-b binding protein CP29.2, chloroplastic-like	78	3.92e-26	GO:0009765 photosynthesis, light harvesting | GO:0009637 response to blue light | GO:0010218 response to far red light | GO:0010114 response to red light	GO:0010287 plastoglobule | GO:0009941 chloroplast envelope | GO:0009534 chloroplast thylakoid | GO:0009522 photosystem I	GO:0046872 metal ion binding	-	Musa	4641|Musa acuminata
TRINITY_DN138517_c0_g2_i2	509	-1.13372	-1.13372	1.39934	1.98563	0.0161879	-1.13372	1816	gi|743772987|ref|XP_010916818.1| PREDICTED: uncharacterized protein LOC105041573	551	1.42e-311	GO:0005975 carbohydrate metabolic process	GO:0005829 cytosol | GO:0009570 chloroplast stroma	GO:0004615 phosphomannomutase activity | GO:0004610 phosphoacetylglucosamine mutase activity	pfam02878 PGM_PMM_I | pfam02879 PGM_PMM_II | pfam02880 PGM_PMM_III	Elaeis	51953|Elaeis guineensis
TRINITY_DN139839_c2_g1_i6	510	-2.91482	-2.91482	2.02403	1.94291	0.722673	1.14003	991	gi|743817534|ref|XP_010930964.1| PREDICTED: knob-associated histidine-rich protein-like	140	6.21e-54	GO:0006950 response to stress	-	-	-	Elaeis	51953|Elaeis guineensis
TRINITY_DN139779_c0_g2_i5	511	-2.11899	-2.11899	1.14314	0.319033	1.25952	1.5163	2016	gi|115436118|ref|NP_001042817.1| Os01g0300200	608	0.0	GO:0016132 brassinosteroid biosynthetic process | GO:0006085 acetyl-CoA biosynthetic process | GO:0016926 protein desumoylation | GO:0010228 vegetative to reproductive phase transition of meristem | GO:0044262 cellular carbohydrate metabolic process | GO:0050665 hydrogen peroxide biosynthetic process | GO:0016126 sterol biosynthetic process	GO:0005829 cytosol | GO:0009346 citrate lyase complex | GO:0005886 plasma membrane	GO:0016829 lyase activity | GO:0046872 metal ion binding | GO:0003878 ATP citrate synthase activity | GO:0004775 succinate-CoA ligase (ADP-forming) activity | GO:0005524 ATP binding | GO:0048037 cofactor binding	pfam00549 Ligase_CoA | pfam00285 Citrate_synt	Oryza	4530|Oryza sativa
TRINITY_DN140120_c2_g1_i8	512	-1.69865	-1.69865	1.51142	-0.428423	0.10002	2.21428	2636	gi|1168654|sp|P45582.1|BGAL_ASPOF RecName: Full=Beta-galactosidase; Short=Lactase; Flags: Precursor	671	0.0	GO:0005975 carbohydrate metabolic process	GO:0009506 plasmodesma | GO:0009505 plant-type cell wall	GO:0030246 carbohydrate binding | GO:0004565 beta-galactosidase activity	pfam01301 Glyco_hydro_35 | pfam02140 Gal_Lectin | pfam13364 BetaGal_dom4_5	Asparagus	4686|Asparagus officinalis
TRINITY_DN138358_c2_g1_i15	513	-2.50166	-2.50166	3.03868	2.36005	0.305905	-0.701326	1143	gi|672112721|ref|XP_008807305.1| PREDICTED: chlorophyll a-b binding protein 6, chloroplastic	240	1.26e-152	GO:0010114 response to red light | GO:0018298 protein-chromophore linkage | GO:0009637 response to blue light | GO:0009768 photosynthesis, light harvesting in photosystem I | GO:0010218 response to far red light	GO:0016021 integral to membrane | GO:0009522 photosystem I | GO:0009941 chloroplast envelope | GO:0009535 chloroplast thylakoid membrane | GO:0009523 photosystem II | GO:0010287 plastoglobule	GO:0016168 chlorophyll binding | GO:0046872 metal ion binding	pfam00504 Chloroa_b-bind	Phoenix	42345|Phoenix dactylifera
TRINITY_DN139482_c0_g2_i6	514	-2.37894	-2.37894	2.11771	2.41636	0.551038	-0.327222	497	gi|659081813|ref|XP_008441527.1| PREDICTED: chlorophyll a-b binding protein CP24 10A, chloroplastic	106	5.51e-67	GO:0009765 photosynthesis, light harvesting | GO:0010196 nonphotochemical quenching	GO:0010287 plastoglobule | GO:0009941 chloroplast envelope | GO:0009535 chloroplast thylakoid membrane	-	-	Cucumis	3656|Cucumis melo
TRINITY_DN140154_c2_g1_i3	515	-1.09069	-1.09069	1.96607	2.39667	-1.09069	-1.09069	1365	gi|720026151|ref|XP_010264166.1| PREDICTED: transketolase, chloroplastic	369	9.41e-230	GO:0046686 response to cadmium ion | GO:0008152 metabolic process | GO:0009651 response to salt stress	GO:0009941 chloroplast envelope	GO:0004802 transketolase activity	pfam02779 Transket_pyr | pfam02780 Transketolase_C	Nelumbo	4432|Nelumbo nucifera
TRINITY_DN137862_c3_g5_i3	516	-1.41948	-1.41948	2.53667	3.14124	-1.41948	-1.41948	731	gi|743840167|ref|XP_010937192.1| PREDICTED: uncharacterized protein LOC105056629	178	2.73e-85	GO:0009853 photorespiration | GO:0006098 pentose-phosphate shunt | GO:0019252 starch biosynthetic process | GO:0030003 cellular cation homeostasis | GO:0000023 maltose metabolic process | GO:0015995 chlorophyll biosynthetic process | GO:0009773 photosynthetic electron transport in photosystem I | GO:0070838 divalent metal ion transport | GO:0006364 rRNA processing	GO:0010598 NAD(P)H dehydrogenase complex (plastoquinone) | GO:0009535 chloroplast thylakoid membrane	-	-	Elaeis	51953|Elaeis guineensis
TRINITY_DN138717_c2_g1_i1	517	-3.07855	-3.07855	3.18683	2.4307	0.375363	0.164205	353	-	-	-	-	-	-	-	-	-
TRINITY_DN137824_c2_g1_i1	518	-1.92405	-1.92405	2.61536	2.18373	-0.721158	-0.229835	3243	gi|743763777|ref|XP_010912087.1| PREDICTED: pyruvate, phosphate dikinase 2 isoform X1	959	0.0	GO:0008610 lipid biosynthetic process | GO:0006090 pyruvate metabolic process | GO:0009416 response to light stimulus | GO:0019252 starch biosynthetic process | GO:0016310 phosphorylation | GO:0015979 photosynthesis	GO:0005829 cytosol | GO:0009570 chloroplast stroma | GO:0005634 nucleus	GO:0050242 pyruvate, phosphate dikinase activity | GO:0046872 metal ion binding | GO:0005524 ATP binding | GO:0016301 kinase activity	pfam02896 PEP-utilizers_C | pfam01326 PPDK_N | pfam00391 PEP-utilizers	Elaeis	51953|Elaeis guineensis
TRINITY_DN136938_c4_g1_i2	519	-1.30301	-1.30301	2.55158	2.66046	-1.30301	-1.30301	1327	gi|695044355|ref|XP_009409924.1| PREDICTED: uncharacterized protein LOC103992068	181	1.65e-88	-	GO:0005886 plasma membrane | GO:0009706 chloroplast inner membrane	-	pfam03350 UPF0114	Musa	4641|Musa acuminata
TRINITY_DN135193_c3_g1_i6	520	-3.08943	-3.08943	2.43086	1.64246	1.20438	0.90116	570	gi|89114008|gb|ABD61597.1| MiSp	145	3.1e-09	GO:0006950 response to stress | GO:0009415 response to water	-	-	-	Uloborus	327109|Uloborus diversus
TRINITY_DN139761_c2_g1_i7	521	-0.995511	-0.995511	2.23715	1.35753	-0.995511	-0.608148	2074	gi|672177402|ref|XP_008808794.1| PREDICTED: RNA polymerase sigma factor sigA	502	6.03e-251	GO:0009750 response to fructose stimulus | GO:0006399 tRNA metabolic process | GO:0006098 pentose-phosphate shunt | GO:0010218 response to far red light | GO:0016117 carotenoid biosynthetic process | GO:0006352 transcription initiation, DNA-dependent | GO:0006833 water transport | GO:0010114 response to red light | GO:0009902 chloroplast relocation | GO:0080005 photosystem stoichiometry adjustmen…	GO:0009507 chloroplast	GO:0003899 DNA-directed RNA polymerase activity | GO:0005515 protein binding | GO:0001053 plastid sigma factor activity | GO:0003677 DNA binding | GO:0003700 sequence-specific DNA binding transcription factor activity	pfam04539 Sigma70_r3 | pfam04542 Sigma70_r2 | pfam04545 Sigma70_r4	Phoenix	42345|Phoenix dactylifera
TRINITY_DN138759_c1_g1_i8	522	-1.51199	-1.51199	2.37134	1.75405	-1.51199	0.410588	1295	gi|672140690|ref|XP_008794155.1| PREDICTED: uncharacterized protein LOC103710269 isoform X2	252	1.36e-91	GO:0006950 response to stress	GO:0005777 peroxisome	-	pfam00011 HSP20	Phoenix	42345|Phoenix dactylifera
TRINITY_DN139702_c0_g1_i12	523	-1.54809	-1.54809	3.0732	1.48084	-1.54809	0.0902192	1593	gi|743779514|ref|XP_010920227.1| PREDICTED: uncharacterized protein LOC105044130	405	6.13e-194	GO:0009611 response to wounding	GO:0005773 vacuole | GO:0005634 nucleus	GO:0008289 lipid binding	-	Elaeis	51953|Elaeis guineensis
TRINITY_DN139488_c0_g1_i7	524	-1.33564	-1.33564	1.83044	1.12668	-1.33564	1.04979	1839	gi|743778697|ref|XP_010919815.1| PREDICTED: beta-amylase 3, chloroplastic isoform X1	301	4.49e-183	GO:0000024 maltose biosynthetic process | GO:0009414 response to water deprivation | GO:0009409 response to cold | GO:0005983 starch catabolic process	GO:0005829 cytosol | GO:0009570 chloroplast stroma | GO:0005634 nucleus	GO:0016161 beta-amylase activity	pfam01373 Glyco_hydro_14	Elaeis	51953|Elaeis guineensis
TRINITY_DN139223_c0_g1_i2	525	-1.41198	-1.41198	2.63895	2.59647	-0.999473	-1.41198	1830	gi|695064221|ref|XP_009420646.1| PREDICTED: uncharacterized protein LOC104000351	304	1.01e-146	GO:0016311 dephosphorylation	GO:0005829 cytosol | GO:0009536 plastid	GO:0008253 5'-nucleotidase activity | GO:0046872 metal ion binding | GO:0000166 nucleotide binding	pfam01975 SurE	Musa	4641|Musa acuminata
TRINITY_DN136882_c0_g1_i6	526	-2.48345	-2.48345	2.64278	2.36109	-0.706505	0.669544	470	gi|719994128|ref|XP_010254085.1| PREDICTED: photosystem I reaction center subunit VI, chloroplastic-like	92	2e-36	GO:0015979 photosynthesis	GO:0010287 plastoglobule | GO:0009538 photosystem I reaction center | GO:0009534 chloroplast thylakoid	-	pfam03244 PSI_PsaH	Nelumbo	4432|Nelumbo nucifera
TRINITY_DN136602_c3_g1_i2	527	-1.88147	-1.88147	2.23548	2.40667	-1.12274	0.243523	1278	gi|672134633|ref|XP_008790965.1| PREDICTED: chloroplast stem-loop binding protein of 41 kDa a, chloroplastic	365	1.94e-199	GO:0045893 positive regulation of transcription, DNA-dependent | GO:0032544 plastid translation | GO:0045727 positive regulation of translation	GO:0009941 chloroplast envelope | GO:0009534 chloroplast thylakoid | GO:0009570 chloroplast stroma | GO:0048046 apoplast	GO:0008266 poly(U) RNA binding | GO:0050662 coenzyme binding | GO:0003824 catalytic activity	pfam01370 Epimerase | pfam13460 NAD_binding_10 | pfam05368 NmrA | pfam13439 Glyco_transf_4	Phoenix	42345|Phoenix dactylifera
TRINITY_DN135463_c2_g1_i2	528	-1.29487	-1.29487	1.7992	3.08045	-1.29487	-0.995038	792	gi|743774603|ref|XP_010917660.1| PREDICTED: uncharacterized protein LOC105042235	164	1.38e-43	-	GO:0005634 nucleus	-	-	Elaeis	51953|Elaeis guineensis
TRINITY_DN138999_c3_g1_i1	529	-1.37608	-1.37608	1.92375	2.00091	-1.37608	0.203583	1885	gi|296084381|emb|CBI24769.3| unnamed protein product	412	4.02e-191	-	GO:0005634 nucleus	-	pfam12796 Ank_2	Vitis	29760|Vitis vinifera
TRINITY_DN138189_c0_g1_i3	530	-1.48362	-1.48362	2.44181	2.10363	-1.48362	-0.0945991	1345	gi|672131717|ref|XP_008789424.1| PREDICTED: 31 kDa ribonucleoprotein, chloroplastic	275	1.49e-129	GO:0006886 intracellular protein transport	GO:0019013 viral nucleocapsid | GO:0005741 mitochondrial outer membrane | GO:0030529 ribonucleoprotein complex	GO:0003677 DNA binding | GO:0000166 nucleotide binding	pfam00076 RRM_1 | pfam14259 RRM_6 | pfam13893 RRM_5	Phoenix	42345|Phoenix dactylifera
TRINITY_DN139895_c1_g1_i4	531	-2.84496	-2.84496	1.88574	2.31374	1.09981	0.390618	595	gi|378401487|emb|CCG06603.1| unnamed protein product, partial	101	6.44e-40	-	-	-	pfam14211 DUF4323	Pararhodospirillum	1084|Pararhodospirillum photometricum
TRINITY_DN139264_c0_g1_i4	532	-2.29213	-2.29213	2.69823	2.25235	0.197668	-0.563993	1580	gi|672178513|ref|XP_008809390.1| PREDICTED: protochlorophyllide reductase-like	392	4.41e-229	GO:0055114 oxidation-reduction process | GO:0009723 response to ethylene stimulus | GO:0015995 chlorophyll biosynthetic process | GO:0015979 photosynthesis	GO:0009941 chloroplast envelope | GO:0009535 chloroplast thylakoid membrane	GO:0003959 NADPH dehydrogenase activity | GO:0016630 protochlorophyllide reductase activity	pfam00106 adh_short | pfam08659 KR	Phoenix	42345|Phoenix dactylifera
TRINITY_DN139544_c0_g1_i1	533	-1.3508	-1.3508	1.52479	2.05302	-1.3508	0.474583	2212	gi|743864643|ref|XP_010904633.1| PREDICTED: DNA-directed RNA polymerase 3B, chloroplastic isoform X1	602	0.0	GO:0006351 transcription, DNA-dependent	GO:0005739 mitochondrion	GO:0003899 DNA-directed RNA polymerase activity | GO:0003677 DNA binding	pfam00940 RNA_pol	Elaeis	51953|Elaeis guineensis
TRINITY_DN138824_c0_g2_i2	534	-0.957731	-0.957731	1.12497	2.70595	-0.957731	-0.957731	2000	gi|147765318|emb|CAN66950.1| hypothetical protein VITISV_020097	567	3.44e-258	GO:0055114 oxidation-reduction process	GO:0009536 plastid	GO:0003676 nucleic acid binding | GO:0008270 zinc ion binding | GO:0051213 dioxygenase activity	pfam03055 RPE65	Vitis	29760|Vitis vinifera
TRINITY_DN138301_c4_g1_i2	535	-1.29827	-1.29827	3.08903	2.10405	-1.29827	-1.29827	835	gi|695074762|ref|XP_009384599.1| PREDICTED: glyceraldehyde-3-phosphate dehydrogenase B, chloroplastic isoform X1	195	3.45e-124	GO:0042542 response to hydrogen peroxide | GO:0009651 response to salt stress | GO:0015979 photosynthesis | GO:0042742 defense response to bacterium | GO:0009744 response to sucrose stimulus | GO:0006006 glucose metabolic process | GO:0046686 response to cadmium ion | GO:0009416 response to light stimulus | GO:0009409 response to cold | GO:0009408 response to heat | GO:0055114 oxidation-reduction…	GO:0005774 vacuolar membrane | GO:0009522 photosystem I | GO:0009941 chloroplast envelope | GO:0048046 apoplast | GO:0010319 stromule | GO:0005618 cell wall | GO:0005730 nucleolus | GO:0016021 integral to membrane | GO:0005740 mitochondrial envelope | GO:0009506 plasmodesma | GO:0009535 chloroplast thylakoid membrane | GO:0005886 plasma membrane	GO:0008270 zinc ion binding | GO:0051287 NAD binding | GO:0050661 NADP binding | GO:0004365 glyceraldehyde-3-phosphate dehydrogenase (NAD+) (phosphorylating) activity | GO:0047100 glyceraldehyde-3-phosphate dehydrogenase (NADP+) (phosphorylating) activity | GO:0008886 glyceraldehyde-3-phosphate dehydrogenase (NADP+) (non-phosphorylating) activity | GO:0005507 copper ion binding	pfam02800 Gp_dh_C	Musa	4641|Musa acuminata
TRINITY_DN139622_c1_g1_i11	536	-0.836654	-0.836654	1.23785	2.10877	-0.836654	-0.836654	1752	gi|743860289|ref|XP_010942974.1| PREDICTED: protein notum homolog	382	2.36e-185	-	GO:0005576 extracellular region | GO:0016023 cytoplasmic membrane-bounded vesicle | GO:0005829 cytosol | GO:0009506 plasmodesma | GO:0009505 plant-type cell wall | GO:0005886 plasma membrane	-	pfam03283 PAE	Elaeis	51953|Elaeis guineensis
TRINITY_DN137522_c0_g2_i8	537	-2.42325	-2.42325	1.03775	0.665398	1.2878	1.85555	1027	gi|695039357|ref|XP_009407211.1| PREDICTED: chitinase-like protein 1 isoform X1	250	6.26e-159	GO:0043255 regulation of carbohydrate biosynthetic process | GO:0009735 response to cytokinin stimulus | GO:0009414 response to water deprivation | GO:0009651 response to salt stress | GO:0006032 chitin catabolic process | GO:0009809 lignin biosynthetic process | GO:0010337 regulation of salicylic acid metabolic process | GO:0030244 cellulose biosynthetic process | GO:0010167 response to nitrate …	GO:0048046 apoplast | GO:0016023 cytoplasmic membrane-bounded vesicle | GO:0005794 Golgi apparatus	GO:0004568 chitinase activity | GO:0030247 polysaccharide binding	pfam00182 Glyco_hydro_19	Musa	4641|Musa acuminata
TRINITY_DN135604_c0_g1_i3	538	-1.61561	-1.61561	1.76373	1.95643	-0.667011	0.178076	1380	gi|672115991|ref|XP_008781148.1| PREDICTED: phytochrome B	460	3.45e-269	GO:0009630 gravitropism | GO:0009687 abscisic acid metabolic process | GO:0010374 stomatal complex development | GO:0009867 jasmonic acid mediated signaling pathway | GO:0010148 transpiration | GO:0017006 protein-tetrapyrrole linkage | GO:0023014 signal transduction via phosphorylation event | GO:0009585 red, far-red light phototransduction | GO:0015979 photosynthesis | GO:0010617 circadian regul…	GO:0016020 membrane | GO:0005829 cytosol | GO:0016604 nuclear body	GO:0031516 far-red light photoreceptor activity | GO:0031517 red light photoreceptor activity | GO:0000155 two-component sensor activity | GO:0042803 protein homodimerization activity | GO:0005524 ATP binding	pfam00989 PAS | pfam00512 HisKA | pfam13426 PAS_9 | pfam08448 PAS_4	Phoenix	42345|Phoenix dactylifera
TRINITY_DN139097_c3_g1_i1	539	-2.35931	-2.35931	2.39097	2.10719	-0.274226	0.494685	605	gi|672136056|ref|XP_008791710.1| PREDICTED: 21 kDa protein	182	1.3e-36	GO:0043086 negative regulation of catalytic activity	-	GO:0030599 pectinesterase activity | GO:0004857 enzyme inhibitor activity	pfam04043 PMEI	Phoenix	42345|Phoenix dactylifera
TRINITY_DN140081_c1_g2_i2	540	-2.73863	-2.73863	1.45775	0.823556	0.537424	2.65853	828	gi|672133218|ref|XP_008790218.1| PREDICTED: protein disulfide-isomerase-like	270	5.41e-136	GO:0006662 glycerol ether metabolic process | GO:0048316 seed development | GO:0055114 oxidation-reduction process | GO:0034976 response to endoplasmic reticulum stress | GO:0006457 protein folding | GO:0009651 response to salt stress | GO:0045454 cell redox homeostasis | GO:0043067 regulation of programmed cell death | GO:0010043 response to zinc ion | GO:0046686 response to cadmium ion | GO:000…	GO:0000327 lytic vacuole within protein storage vacuole | GO:0009505 plant-type cell wall | GO:0005774 vacuolar membrane | GO:0016023 cytoplasmic membrane-bounded vesicle | GO:0009579 thylakoid | GO:0009507 chloroplast | GO:0005794 Golgi apparatus | GO:0005783 endoplasmic reticulum | GO:0005886 plasma membrane	GO:0003756 protein disulfide isomerase activity | GO:0015035 protein disulfide oxidoreductase activity	pfam00085 Thioredoxin | pfam13098 Thioredoxin_2 | pfam13848 Thioredoxin_6 | pfam13905 Thioredoxin_8 | pfam07912 ERp29_N | pfam13899 Thioredoxin_7 | pfam00462 Glutaredoxin	Phoenix	42345|Phoenix dactylifera
TRINITY_DN139959_c3_g2_i1	541	-2.13194	-2.13194	2.80861	2.6222	-2.13194	0.965	566	gi|719979721|ref|XP_010249575.1| PREDICTED: ruBisCO large subunit-binding protein subunit beta, chloroplastic	188	7.34e-114	GO:0042026 protein refolding | GO:0008219 cell death | GO:0051085 chaperone mediated protein folding requiring cofactor | GO:0009409 response to cold | GO:0009627 systemic acquired resistance	GO:0005739 mitochondrion | GO:0005730 nucleolus | GO:0009941 chloroplast envelope | GO:0009570 chloroplast stroma | GO:0022626 cytosolic ribosome | GO:0005886 plasma membrane | GO:0010319 stromule | GO:0048046 apoplast	GO:0005524 ATP binding	-	Nelumbo	4432|Nelumbo nucifera
TRINITY_DN136148_c1_g1_i2	542	-1.21803	-1.21803	1.79614	3.076	-1.21803	-1.21803	879	gi|720000920|ref|XP_010256185.1| PREDICTED: 1,2-dihydroxy-3-keto-5-methylthiopentene dioxygenase 1	187	3.35e-115	GO:0019509 L-methionine salvage from methylthioadenosine | GO:0051302 regulation of cell division | GO:0055114 oxidation-reduction process	GO:0005737 cytoplasm | GO:0005634 nucleus	GO:0005506 iron ion binding | GO:0010309 acireductone dioxygenase [iron(II)-requiring] activity	pfam03079 ARD | pfam07883 Cupin_2	Nelumbo	4432|Nelumbo nucifera
TRINITY_DN139603_c1_g1_i1	543	-2.59187	-2.59187	2.49839	2.64443	-0.780399	0.821318	768	gi|672202269|ref|XP_008778346.1| PREDICTED: magnesium-protoporphyrin IX monomethyl ester	209	1.53e-138	GO:0055085 transmembrane transport | GO:0055114 oxidation-reduction process | GO:0009658 chloroplast organization | GO:0015979 photosynthesis | GO:0030001 metal ion transport	GO:0009941 chloroplast envelope | GO:0009534 chloroplast thylakoid | GO:0016020 membrane	GO:0048529 magnesium-protoporphyrin IX monomethyl ester (oxidative) cyclase activity | GO:0046873 metal ion transmembrane transporter activity | GO:0005506 iron ion binding	-	Phoenix	42345|Phoenix dactylifera
TRINITY_DN138936_c2_g1_i4	544	-2.80187	-2.80187	2.90574	1.9356	0.99525	-0.232862	522	gi|743783821|ref|XP_010921497.1| PREDICTED: calvin cycle protein CP12-1, chloroplastic	40	3.63e-16	GO:0080153 negative regulation of reductive pentose-phosphate cycle | GO:0009416 response to light stimulus | GO:0009744 response to sucrose stimulus | GO:0070417 cellular response to cold | GO:0071454 cellular response to anoxia | GO:0034605 cellular response to heat	GO:0043234 protein complex | GO:0009941 chloroplast envelope	-	pfam02672 CP12	Elaeis	51953|Elaeis guineensis
TRINITY_DN138377_c0_g1_i10	545	-2.0513	-2.0513	2.25518	0.486994	0.414417	0.945996	953	gi|672188124|ref|XP_008813507.1| PREDICTED: photosystem I reaction center subunit XI, chloroplastic	219	3.26e-128	GO:0015979 photosynthesis	GO:0010287 plastoglobule | GO:0009941 chloroplast envelope | GO:0009538 photosystem I reaction center | GO:0016021 integral to membrane | GO:0009535 chloroplast thylakoid membrane	-	pfam02605 PsaL	Phoenix	42345|Phoenix dactylifera
TRINITY_DN138209_c2_g1_i1	546	-1.13253	-1.13253	1.83979	1.43696	0.120851	-1.13253	1475	gi|743844722|ref|XP_010938414.1| PREDICTED: ATP-dependent Clp protease proteolytic subunit-related protein 3, chloroplastic isoform X1	324	3.21e-185	GO:0010224 response to UV-B | GO:0019288 isopentenyl diphosphate biosynthetic process, mevalonate-independent pathway | GO:0006508 proteolysis	GO:0005739 mitochondrion | GO:0009941 chloroplast envelope | GO:0009579 thylakoid | GO:0009570 chloroplast stroma	GO:0035251 UDP-glucosyltransferase activity | GO:0004252 serine-type endopeptidase activity	pfam00574 CLP_protease	Elaeis	51953|Elaeis guineensis
TRINITY_DN139200_c1_g1_i1	547	-1.77629	-1.77629	1.88181	1.5103	-0.867091	1.02756	1818	gi|695050089|ref|XP_009413011.1| PREDICTED: protein HOTHEAD	530	1.24e-220	GO:0006066 alcohol metabolic process | GO:0055114 oxidation-reduction process	GO:0016023 cytoplasmic membrane-bounded vesicle	GO:0050660 flavin adenine dinucleotide binding | GO:0016832 aldehyde-lyase activity | GO:0008812 choline dehydrogenase activity	pfam05199 GMC_oxred_C | pfam00732 GMC_oxred_N	Musa	4641|Musa acuminata
TRINITY_DN139630_c3_g1_i8	548	-2.74608	-2.74608	3.46769	2.97734	-2.01403	1.06117	537	gi|672184192|ref|XP_008812400.1| PREDICTED: uncharacterized protein LOC103723298	110	2.58e-42	GO:0008152 metabolic process	GO:0009536 plastid	GO:0030554 adenyl nucleotide binding | GO:0003824 catalytic activity	pfam00571 CBS	Phoenix	42345|Phoenix dactylifera
TRINITY_DN135553_c11_g1_i5	549	-4.39145	-4.39145	2.45492	1.74481	2.0565	2.52667	413	-	-	-	-	-	-	-	-	-
TRINITY_DN139741_c1_g1_i11	550	-1.79654	-1.79654	2.25866	2.65718	-0.0592842	-1.26347	605	gi|586717887|ref|XP_006848193.1| PREDICTED: chlorophyll a-b binding protein CP29.2, chloroplastic	198	1.81e-126	GO:0009765 photosynthesis, light harvesting | GO:0009637 response to blue light | GO:0010218 response to far red light | GO:0010114 response to red light	GO:0010287 plastoglobule | GO:0009941 chloroplast envelope | GO:0009534 chloroplast thylakoid | GO:0009522 photosystem I	GO:0046872 metal ion binding	pfam00504 Chloroa_b-bind	Amborella	13333|Amborella trichopoda
TRINITY_DN139684_c1_g1_i8	551	-0.988466	-0.988466	2.42404	1.52982	-0.988466	-0.988466	2029	gi|346722086|gb|AEO50759.1| CCD4c	577	6.41e-280	GO:0006412 translation | GO:0055114 oxidation-reduction process	GO:0005840 ribosome | GO:0009536 plastid	GO:0003735 structural constituent of ribosome | GO:0019843 rRNA binding | GO:0051213 dioxygenase activity	pfam03055 RPE65	Crocus	82528|Crocus sativus
TRINITY_DN139691_c3_g5_i1	552	-3.9852	-2.48848	2.80477	2.89233	-0.408915	1.18549	460	gi|743802310|ref|XP_010926579.1| PREDICTED: 29 kDa ribonucleoprotein A, chloroplastic	57	4.7e-23	GO:0016553 base conversion or substitution editing | GO:0045087 innate immune response | GO:0009631 cold acclimation | GO:0009737 response to abscisic acid stimulus | GO:0043489 RNA stabilization	GO:0019013 viral nucleocapsid | GO:0009941 chloroplast envelope | GO:0009535 chloroplast thylakoid membrane | GO:0009570 chloroplast stroma | GO:0030529 ribonucleoprotein complex | GO:0010319 stromule	GO:0008266 poly(U) RNA binding | GO:0000166 nucleotide binding	pfam00076 RRM_1 | pfam14259 RRM_6 | pfam13893 RRM_5	Elaeis	51953|Elaeis guineensis
TRINITY_DN136781_c0_g1_i3	553	-1.88951	-1.88951	1.34315	1.06674	0.386394	0.982731	1725	gi|672128571|ref|XP_008787777.1| PREDICTED: serine/threonine-protein phosphatase BSL3 isoform X2	566	0.0	GO:0016311 dephosphorylation | GO:0032880 regulation of protein localization | GO:0009742 brassinosteroid mediated signaling pathway	GO:0005829 cytosol | GO:0005634 nucleus | GO:0005886 plasma membrane	GO:0030145 manganese ion binding | GO:0004722 protein serine/threonine phosphatase activity | GO:0005506 iron ion binding	pfam00149 Metallophos	Phoenix	42345|Phoenix dactylifera
TRINITY_DN139929_c2_g1_i3	554	-2.2626	-2.2626	2.54501	1.9516	0.63173	-0.603135	2700	gi|731910797|gb|AIZ68156.1| heat shock protein 83-like protein	791	0.0	GO:0009414 response to water deprivation | GO:0006457 protein folding | GO:0009651 response to salt stress | GO:0010157 response to chlorate | GO:0009408 response to heat | GO:0045037 protein import into chloroplast stroma | GO:0009704 de-etiolation	GO:0005618 cell wall | GO:0005739 mitochondrion | GO:0009941 chloroplast envelope | GO:0005774 vacuolar membrane | GO:0009570 chloroplast stroma	GO:0005524 ATP binding | GO:0051082 unfolded protein binding	pfam00183 HSP90	Ornithogalum	82047|Ornithogalum longebracteatum
TRINITY_DN137543_c3_g1_i6	555	-2.81384	-2.81384	2.93987	3.20167	-0.313298	-0.200549	860	gi|27549566|gb|AAO17067.1| glycolate oxidase	180	8.2e-106	GO:0055114 oxidation-reduction process | GO:0042742 defense response to bacterium | GO:0010204 defense response signaling pathway, resistance gene-independent | GO:0050665 hydrogen peroxide biosynthetic process	GO:0005777 peroxisome | GO:0009506 plasmodesma | GO:0009570 chloroplast stroma | GO:0022626 cytosolic ribosome | GO:0016020 membrane | GO:0005634 nucleus | GO:0048046 apoplast	GO:0052853 long-chain-(S)-2-hydroxy-long-chain-acid oxidase activity | GO:0008891 glycolate oxidase activity | GO:0052854 medium-chain-(S)-2-hydroxy-acid oxidase activity | GO:0052852 very-long-chain-(S)-2-hydroxy-acid oxidase activity | GO:0010181 FMN binding	pfam01070 FMN_dh	Zantedeschia	69721|Zantedeschia aethiopica
TRINITY_DN139393_c0_g1_i10	556	-1.03948	-1.03948	1.72478	2.43314	-1.03948	-1.03948	1556	gi|743798942|ref|XP_010925357.1| PREDICTED: homeobox-leucine zipper protein HAT5-like	302	9.18e-109	GO:0006355 regulation of transcription, DNA-dependent	GO:0005634 nucleus	GO:0003700 sequence-specific DNA binding transcription factor activity | GO:0000976 transcription regulatory region sequence-specific DNA binding	pfam00046 Homeobox	Elaeis	51953|Elaeis guineensis
TRINITY_DN134383_c0_g1_i1	557	-1.85976	-1.85976	3.78808	3.65095	-1.85976	-1.85976	359	gi|924879445|gb|KOS36150.1| hypothetical protein ACN38_g13143	55	0.00339	-	-	-	-	Penicillium	229535|Penicillium nordicum
TRINITY_DN138482_c5_g1_i4	558	-1.88152	-1.88152	2.52733	2.75174	-1.88152	0.365496	605	gi|225440258|ref|XP_002283987.1| PREDICTED: 50S ribosomal protein 5 alpha, chloroplastic	85	4.76e-35	GO:0032544 plastid translation	GO:0005840 ribosome | GO:0009941 chloroplast envelope | GO:0009535 chloroplast thylakoid membrane	-	-	Vitis	29760|Vitis vinifera
TRINITY_DN135361_c0_g1_i3	559	-1.47636	-1.47636	1.79117	1.57083	-0.474921	0.0656474	1297	gi|743763690|ref|XP_010912040.1| PREDICTED: uncharacterized protein LOC105038049 isoform X1	429	6.36e-236	-	GO:0005739 mitochondrion	-	pfam04842 DUF639	Elaeis	51953|Elaeis guineensis
TRINITY_DN139055_c0_g1_i1	560	-2.0211	-2.0211	2.91888	3.29051	-2.0211	-0.146104	1507	gi|743790297|ref|XP_010923135.1| PREDICTED: sedoheptulose-1,7-bisphosphatase, chloroplastic-like isoform X2	393	6e-229	GO:0005986 sucrose biosynthetic process | GO:0042742 defense response to bacterium | GO:0016311 dephosphorylation | GO:0019252 starch biosynthetic process	GO:0009941 chloroplast envelope | GO:0009579 thylakoid | GO:0009570 chloroplast stroma | GO:0048046 apoplast	GO:0050278 sedoheptulose-bisphosphatase activity | GO:0042132 fructose 1,6-bisphosphate 1-phosphatase activity	pfam00316 FBPase	Elaeis	51953|Elaeis guineensis
TRINITY_DN140162_c7_g2_i2	561	-1.75642	-1.75642	2.11148	2.18563	-1.75642	0.972154	875	gi|743851480|ref|XP_010940142.1| PREDICTED: alpha-glucan water dikinase, chloroplastic	275	8.29e-161	GO:0006952 defense response | GO:0035335 peptidyl-tyrosine dephosphorylation | GO:0018106 peptidyl-histidine phosphorylation | GO:0009610 response to symbiotic fungus | GO:0005983 starch catabolic process | GO:0009631 cold acclimation	GO:0005739 mitochondrion | GO:0009941 chloroplast envelope | GO:0009570 chloroplast stroma	GO:0004673 protein histidine kinase activity | GO:0043531 ADP binding | GO:0046872 metal ion binding | GO:0005524 ATP binding | GO:0004725 protein tyrosine phosphatase activity | GO:0050521 alpha-glucan, water dikinase activity | GO:0008138 protein tyrosine/serine/threonine phosphatase activity	-	Elaeis	51953|Elaeis guineensis
TRINITY_DN137161_c0_g1_i2	562	-2.18542	-2.18542	1.46017	1.71627	0.841028	0.353369	966	gi|672165489|ref|XP_008802649.1| PREDICTED: endo-1,3;1,4-beta-D-glucanase-like isoform X1	237	1.4e-122	GO:0009651 response to salt stress | GO:0008152 metabolic process	GO:0005829 cytosol | GO:0048046 apoplast | GO:0005634 nucleus | GO:0005886 plasma membrane	GO:0016787 hydrolase activity	pfam01738 DLH | pfam12695 Abhydrolase_5	Phoenix	42345|Phoenix dactylifera
TRINITY_DN139542_c2_g1_i3	563	-1.34495	-1.34495	1.27023	1.88617	-1.34495	0.878468	1663	gi|672134738|ref|XP_008791020.1| PREDICTED: protein MEI2-like 4 isoform X1	369	6.63e-166	GO:0045927 positive regulation of growth | GO:0048507 meristem development | GO:0045836 positive regulation of meiosis	GO:0005634 nucleus	GO:0003723 RNA binding | GO:0005515 protein binding | GO:0000166 nucleotide binding	pfam00076 RRM_1 | pfam13893 RRM_5 | pfam14259 RRM_6	Phoenix	42345|Phoenix dactylifera
TRINITY_DN139264_c0_g1_i13	564	-1.08316	-1.08316	2.47902	1.85362	-1.08316	-1.08316	1466	gi|672178513|ref|XP_008809390.1| PREDICTED: protochlorophyllide reductase-like	347	2.72e-208	GO:0055114 oxidation-reduction process | GO:0009723 response to ethylene stimulus | GO:0015995 chlorophyll biosynthetic process | GO:0015979 photosynthesis	GO:0009941 chloroplast envelope | GO:0009535 chloroplast thylakoid membrane	GO:0003959 NADPH dehydrogenase activity | GO:0016630 protochlorophyllide reductase activity	pfam00106 adh_short | pfam08659 KR	Phoenix	42345|Phoenix dactylifera
TRINITY_DN136607_c1_g1_i8	565	-1.72842	-1.72842	2.27752	2.35224	-1.72842	0.555502	778	gi|743773620|ref|XP_010917160.1| PREDICTED: uncharacterized protein LOC105041818	123	1.04e-38	GO:0015979 photosynthesis	GO:0009523 photosystem II | GO:0009535 chloroplast thylakoid membrane	GO:0003824 catalytic activity	-	Elaeis	51953|Elaeis guineensis
TRINITY_DN134860_c2_g1_i2	566	-4.41399	-4.41399	4.18816	4.42061	0.733642	-0.514428	234	gi|469479233|gb|AGH49458.1| hypothetical protein G432_08665	48	7.12e-19	-	-	-	-	Sphingomonas	745310|Sphingomonas sp. MM-1
TRINITY_DN137940_c0_g1_i5	567	-1.99414	-1.99414	1.19505	1.53543	0.748081	0.509717	1869	gi|383831960|gb|AFH53817.1| zeta-carotene desaturase	573	0.0	GO:0016117 carotenoid biosynthetic process | GO:0055114 oxidation-reduction process	GO:0009941 chloroplast envelope | GO:0009509 chromoplast	GO:0016719 carotene 7,8-desaturase activity	pfam01593 Amino_oxidase | pfam13450 NAD_binding_8	Narcissus	54860|Narcissus tazetta
TRINITY_DN137472_c0_g3_i2	568	-1.96994	-1.96994	2.17296	2.17948	-0.184184	-0.228369	940	-	-	-	-	-	-	-	-	-
TRINITY_DN135193_c3_g1_i4	569	-3.32358	-3.32358	1.93188	1.81363	0.575013	2.32664	417	gi|802547517|ref|XP_012090483.1| PREDICTED: glycine-rich cell wall structural protein 2-like	65	4.38e-15	GO:0006950 response to stress | GO:0009415 response to water	-	-	-	Jatropha	180498|Jatropha curcas
TRINITY_DN138480_c3_g2_i13	570	-2.02785	-2.02785	3.07161	3.16205	-0.150108	-2.02785	712	gi|743806708|ref|XP_010927772.1| PREDICTED: light-regulated protein-like	84	1.25e-36	-	GO:0009507 chloroplast	-	pfam07207 Lir1	Elaeis	51953|Elaeis guineensis
TRINITY_DN138528_c0_g1_i1	571	-1.03797	-1.03797	1.89824	2.25363	-1.03797	-1.03797	1199	gi|743822678|ref|XP_010932336.1| PREDICTED: pectinesterase-like	390	5.63e-189	GO:0042545 cell wall modification | GO:0043086 negative regulation of catalytic activity | GO:0045490 pectin catabolic process	GO:0009505 plant-type cell wall | GO:0005774 vacuolar membrane | GO:0005576 extracellular region | GO:0005829 cytosol	GO:0030599 pectinesterase activity | GO:0045330 aspartyl esterase activity | GO:0004857 enzyme inhibitor activity	pfam01095 Pectinesterase | pfam04043 PMEI	Elaeis	51953|Elaeis guineensis
TRINITY_DN139391_c1_g1_i3	572	-2.66948	-2.66948	2.74245	3.02801	-1.10243	0.670935	534	gi|703078646|ref|XP_010090946.1| Glyceraldehyde-3-phosphate dehydrogenase A	162	7.09e-83	GO:0055114 oxidation-reduction process | GO:0009416 response to light stimulus | GO:0009409 response to cold | GO:0009744 response to sucrose stimulus | GO:0006006 glucose metabolic process	GO:0009941 chloroplast envelope | GO:0009535 chloroplast thylakoid membrane | GO:0010319 stromule | GO:0048046 apoplast	GO:0051287 NAD binding | GO:0004365 glyceraldehyde-3-phosphate dehydrogenase (NAD+) (phosphorylating) activity | GO:0050661 NADP binding	pfam00044 Gp_dh_N	Morus	981085|Morus notabilis
TRINITY_DN133307_c1_g3_i1	573	-1.71017	-1.71017	1.62483	1.35885	0.0843534	0.352301	2237	gi|743770293|ref|XP_010915435.1| PREDICTED: trifunctional UDP-glucose 4,6-dehydratase/UDP-4-keto-6-deoxy-D-glucose 3,5-epimerase/UDP-4-keto-L-rhamnose-reductase RHM1	653	0.0	GO:0010253 UDP-rhamnose biosynthetic process | GO:0045226 extracellular polysaccharide biosynthetic process | GO:0010214 seed coat development | GO:0051555 flavonol biosynthetic process | GO:0010315 auxin efflux | GO:0010192 mucilage biosynthetic process | GO:0055114 oxidation-reduction process	GO:0005829 cytosol | GO:0009506 plasmodesma	GO:0008460 dTDP-glucose 4,6-dehydratase activity | GO:0050377 UDP-glucose 4,6-dehydratase activity | GO:0050662 coenzyme binding | GO:0008831 dTDP-4-dehydrorhamnose reductase activity | GO:0010280 UDP-L-rhamnose synthase activity	pfam01370 Epimerase | pfam02719 Polysacc_synt_2 | pfam01073 3Beta_HSD | pfam07993 NAD_binding_4 | pfam04321 RmlD_sub_bind	Elaeis	51953|Elaeis guineensis
TRINITY_DN139055_c0_g1_i7	574	-1.27484	-1.27484	2.757	2.34234	-1.27484	-1.27484	963	gi|225466690|ref|XP_002263049.1| PREDICTED: sedoheptulose-1,7-bisphosphatase, chloroplastic	224	5.74e-143	GO:0005986 sucrose biosynthetic process | GO:0042742 defense response to bacterium | GO:0016311 dephosphorylation | GO:0019252 starch biosynthetic process	GO:0009941 chloroplast envelope | GO:0009579 thylakoid | GO:0009570 chloroplast stroma | GO:0048046 apoplast	GO:0050278 sedoheptulose-bisphosphatase activity | GO:0042132 fructose 1,6-bisphosphate 1-phosphatase activity	pfam00316 FBPase	Vitis	29760|Vitis vinifera
TRINITY_DN140154_c1_g1_i2	575	-2.15898	-2.15898	1.36571	1.06336	1.08439	0.804496	1104	gi|672145142|ref|XP_008796480.1| PREDICTED: probable isoaspartyl peptidase/L-asparaginase 2	329	9.07e-188	GO:0008152 metabolic process	GO:0005829 cytosol	GO:0004067 asparaginase activity	pfam01112 Asparaginase_2	Phoenix	42345|Phoenix dactylifera
TRINITY_DN138188_c0_g3_i4	576	-1.25558	-1.25558	2.02997	1.70901	-1.25558	0.027752	1895	gi|743871900|ref|XP_010906405.1| PREDICTED: cytochrome P450 94A1	498	1.52e-250	GO:0055114 oxidation-reduction process	GO:0016023 cytoplasmic membrane-bounded vesicle | GO:0009507 chloroplast	GO:0004497 monooxygenase activity | GO:0005506 iron ion binding | GO:0020037 heme binding | GO:0016705 oxidoreductase activity, acting on paired donors, with incorporation or reduction of molecular oxygen | GO:0019825 oxygen binding	pfam00067 p450	Elaeis	51953|Elaeis guineensis
TRINITY_DN133356_c1_g1_i4	577	-1.572	-1.572	2.20568	2.37436	-1.572	0.135965	905	gi|720082920|ref|XP_010242741.1| PREDICTED: calreticulin-3-like	170	7.33e-103	GO:0046283 anthocyanin metabolic process | GO:0034976 response to endoplasmic reticulum stress | GO:0009626 plant-type hypersensitive response | GO:0006457 protein folding | GO:0042742 defense response to bacterium | GO:0009627 systemic acquired resistance | GO:0055074 calcium ion homeostasis | GO:0010204 defense response signaling pathway, resistance gene-independent | GO:0006995 cellular respon…	GO:0016023 cytoplasmic membrane-bounded vesicle | GO:0009507 chloroplast | GO:0005789 endoplasmic reticulum membrane	GO:0005509 calcium ion binding | GO:0051082 unfolded protein binding	-	Nelumbo	4432|Nelumbo nucifera
TRINITY_DN138015_c2_g1_i4	578	-3.64674	-3.64674	1.63009	2.04178	1.84557	1.77603	814	gi|743759544|ref|XP_010932739.1| PREDICTED: thioredoxin H1	106	2.02e-56	GO:0006662 glycerol ether metabolic process | GO:0055114 oxidation-reduction process | GO:0051259 protein oligomerization | GO:0006457 protein folding | GO:0010286 heat acclimation | GO:0045454 cell redox homeostasis | GO:0010188 response to microbial phytotoxin | GO:0046686 response to cadmium ion | GO:0050832 defense response to fungus | GO:0042542 response to hydrogen peroxide | GO:0043085 pos…	GO:0005829 cytosol | GO:0005618 cell wall | GO:0005739 mitochondrion | GO:0009506 plasmodesma | GO:0009570 chloroplast stroma | GO:0005773 vacuole | GO:0005794 Golgi apparatus | GO:0005886 plasma membrane | GO:0048046 apoplast	GO:0008047 enzyme activator activity | GO:0016671 oxidoreductase activity, acting on a sulfur group of donors, disulfide as acceptor | GO:0015035 protein disulfide oxidoreductase activity	pfam00085 Thioredoxin | pfam13098 Thioredoxin_2 | pfam13905 Thioredoxin_8 | pfam13899 Thioredoxin_7 | pfam08534 Redoxin | pfam06110 DUF953	Elaeis	51953|Elaeis guineensis
TRINITY_DN138142_c1_g2_i3	579	-1.05664	-1.05664	2.73622	1.49032	-1.05664	-1.05664	1316	gi|40317416|gb|AAR84347.1| glutamine synthetase isoform GSr1	23	1.6e-05	-	-	-	-	Triticum	4565|Triticum aestivum
TRINITY_DN139841_c4_g1_i7	580	-2.07496	-2.07496	0.757117	1.45035	0.638073	1.30438	1442	gi|743800814|ref|XP_010926135.1| PREDICTED: ubiquitin receptor RAD23d-like isoform X4	390	3.5e-201	GO:0006289 nucleotide-excision repair | GO:0043161 proteasomal ubiquitin-dependent protein catabolic process | GO:0009409 response to cold	GO:0005829 cytosol | GO:0005634 nucleus	GO:0031593 polyubiquitin binding | GO:0003684 damaged DNA binding | GO:0070628 proteasome binding	pfam09280 XPC-binding | pfam00240 ubiquitin | pfam00627 UBA | pfam11976 Rad60-SLD	Elaeis	51953|Elaeis guineensis
TRINITY_DN137975_c0_g1_i4	581	-1.31498	-1.31498	2.11383	2.91959	-1.31498	-1.08847	966	gi|567898348|ref|XP_006441662.1| hypothetical protein CICLE_v10021088mg	195	8e-119	-	GO:0016020 membrane | GO:0009507 chloroplast	GO:0043531 ADP binding	pfam09335 SNARE_assoc	Citrus	85681|Citrus clementina
TRINITY_DN139143_c1_g4_i1	582	-5.2108	-5.2108	3.36464	3.2129	1.75145	2.09261	270	gi|223029865|gb|ACM78614.1| lipid transfer protein 2	61	1.13e-07	GO:0006869 lipid transport	-	GO:0008289 lipid binding	-	Tamarix	189793|Tamarix hispida
TRINITY_DN139807_c7_g1_i3	583	-1.01977	-1.01977	2.44281	1.63627	-1.01977	-1.01977	1421	gi|672127539|ref|XP_008787238.1| PREDICTED: malate dehydrogenase, glyoxysomal-like isoform X1	356	3.51e-212	GO:0006468 protein phosphorylation | GO:0006108 malate metabolic process | GO:0031998 regulation of fatty acid beta-oxidation | GO:0006099 tricarboxylic acid cycle | GO:0044262 cellular carbohydrate metabolic process | GO:0080093 regulation of photorespiration	GO:0005777 peroxisome | GO:0009941 chloroplast envelope | GO:0005773 vacuole | GO:0048046 apoplast	GO:0030060 L-malate dehydrogenase activity | GO:0004674 protein serine/threonine kinase activity | GO:0005524 ATP binding	pfam02866 Ldh_1_C | pfam00056 Ldh_1_N	Phoenix	42345|Phoenix dactylifera
TRINITY_DN134915_c0_g2_i2	584	-1.52531	-1.52531	0.746711	1.25163	-0.216719	1.269	1845	gi|586771412|ref|XP_006856717.1| PREDICTED: inositol hexakisphosphate and diphosphoinositol-pentakisphosphate kinase 2 isoform X2	610	0.0	GO:0016311 dephosphorylation | GO:0051567 histone H3-K9 methylation | GO:0016310 phosphorylation	GO:0005737 cytoplasm | GO:0005886 plasma membrane	GO:0046872 metal ion binding | GO:0003993 acid phosphatase activity | GO:0005524 ATP binding | GO:0016301 kinase activity	pfam00328 His_Phos_2 | pfam08443 RimK	Amborella	13333|Amborella trichopoda
TRINITY_DN134320_c2_g1_i6	585	-2.29286	-2.93324	3.18487	2.60666	-0.426604	-0.138826	1128	gi|552546120|ref|YP_008592670.1| cytochrome b6 (chloroplast)	76	8.08e-25	GO:0022904 respiratory electron transport chain | GO:0015979 photosynthesis	GO:0016021 integral to membrane | GO:0009535 chloroplast thylakoid membrane | GO:0005739 mitochondrion	GO:0016491 oxidoreductase activity | GO:0005506 iron ion binding | GO:0020037 heme binding | GO:0045158 electron transporter, transferring electrons within cytochrome b6/f complex of photosystem II activity	-	Berberis	13601|Berberis bealei
TRINITY_DN138499_c1_g1_i2	586	-1.20591	-1.20591	2.33993	2.48372	-1.20591	-1.20591	969	-	-	-	-	-	-	-	-	-
TRINITY_DN140088_c1_g1_i1	587	-3.45635	-3.45635	2.74963	3.11306	0.965343	0.0846679	294	gi|672180191|ref|XP_008810278.1| PREDICTED: serine hydroxymethyltransferase, mitochondrial	39	1.38e-13	GO:0019684 photosynthesis, light reaction | GO:0006563 L-serine metabolic process | GO:0009853 photorespiration | GO:0009697 salicylic acid biosynthetic process | GO:0016310 phosphorylation | GO:0042742 defense response to bacterium | GO:0035999 tetrahydrofolate interconversion | GO:0009814 defense response, incompatible interaction | GO:0032259 methylation | GO:0046686 response to cadmium ion | …	GO:0048046 apoplast | GO:0010319 stromule | GO:0022626 cytosolic ribosome | GO:0005759 mitochondrial matrix | GO:0009570 chloroplast stroma | GO:0009534 chloroplast thylakoid | GO:0005886 plasma membrane | GO:0005634 nucleus	GO:0016301 kinase activity | GO:0005515 protein binding | GO:0004372 glycine hydroxymethyltransferase activity | GO:0008168 methyltransferase activity | GO:0016773 phosphotransferase activity, alcohol group as acceptor | GO:0030170 pyridoxal phosphate binding | GO:0008266 poly(U) RNA binding | GO:0005524 ATP binding	-	Phoenix	42345|Phoenix dactylifera
TRINITY_DN139741_c1_g2_i1	588	-2.33281	-2.33281	3.64831	2.68836	-2.33281	0.661768	430	gi|695081637|ref|XP_009388349.1| PREDICTED: chlorophyll a-b binding protein CP29.2, chloroplastic-like	78	1.24e-25	GO:0009765 photosynthesis, light harvesting | GO:0009637 response to blue light | GO:0010218 response to far red light | GO:0010114 response to red light	GO:0010287 plastoglobule | GO:0009941 chloroplast envelope | GO:0009534 chloroplast thylakoid | GO:0009522 photosystem I	GO:0046872 metal ion binding	-	Musa	4641|Musa acuminata
TRINITY_DN139642_c6_g2_i3	589	-1.78257	-1.78257	2.01662	2.53328	-1.78257	0.797814	1058	gi|116519121|gb|ABJ99590.1| type III chlorophyll a/b-binding protein	274	1.1e-173	GO:0009765 photosynthesis, light harvesting	GO:0010287 plastoglobule | GO:0009522 photosystem I | GO:0009535 chloroplast thylakoid membrane	GO:0046872 metal ion binding	pfam00504 Chloroa_b-bind	Lycoris	152838|Lycoris aurea
TRINITY_DN138127_c3_g1_i4	590	-2.71976	-2.41175	1.78384	1.51221	1.28006	0.555396	1470	gi|743851363|ref|XP_010940116.1| PREDICTED: calreticulin-like	395	1.18e-257	GO:0034976 response to endoplasmic reticulum stress | GO:0006457 protein folding | GO:0009651 response to salt stress | GO:0009408 response to heat | GO:0009627 systemic acquired resistance | GO:0055074 calcium ion homeostasis | GO:0046686 response to cadmium ion | GO:0009644 response to high light intensity | GO:0042542 response to hydrogen peroxide	GO:0005739 mitochondrion | GO:0009506 plasmodesma | GO:0005774 vacuolar membrane | GO:0009507 chloroplast | GO:0005794 Golgi apparatus | GO:0005783 endoplasmic reticulum | GO:0048046 apoplast	GO:0005509 calcium ion binding | GO:0051082 unfolded protein binding	pfam00262 Calreticulin	Elaeis	51953|Elaeis guineensis
TRINITY_DN139500_c2_g1_i9	591	-1.62309	-1.62309	1.84105	1.48091	-1.62309	1.54731	1374	gi|721652444|ref|XP_003570888.2| PREDICTED: phosphopantetheine adenylyltransferase 2-like	177	4.47e-84	GO:0006629 lipid metabolic process | GO:0009061 anaerobic respiration | GO:0009651 response to salt stress | GO:0040007 growth | GO:0019915 lipid storage | GO:0080020 regulation of coenzyme A biosynthetic process	GO:0005829 cytosol	GO:0016779 nucleotidyltransferase activity	pfam01467 CTP_transf_2	Brachypodium	15368|Brachypodium distachyon
TRINITY_DN134235_c0_g1_i3	592	-1.90936	-1.90936	1.5276	1.51314	0.619709	0.158276	934	-	-	-	-	-	-	-	-	-
TRINITY_DN139623_c2_g3_i3	593	-1.81727	-1.81727	1.22468	1.40151	-0.545245	1.55359	1798	gi|695031782|ref|XP_009403415.1| PREDICTED: aldehyde dehydrogenase family 2 member C4-like	500	1.19e-290	GO:0009699 phenylpropanoid biosynthetic process | GO:0055114 oxidation-reduction process	-	GO:0050269 coniferyl-aldehyde dehydrogenase activity	pfam00171 Aldedh	Musa	4641|Musa acuminata
TRINITY_DN139476_c4_g3_i2	594	-5.28885	-5.28885	3.15468	2.82877	2.49611	2.09815	391	gi|436827|gb|AAA19578.1| lectin	107	2.19e-34	GO:0034120 positive regulation of erythrocyte aggregation | GO:0050832 defense response to fungus | GO:0031640 killing of cells of other organism	GO:0005576 extracellular region	GO:0005537 mannose binding	pfam01453 B_lectin	Cymbidium	28471|Cymbidium hybrid cultivar
TRINITY_DN138542_c1_g1_i8	595	-1.4418	-1.4418	3.05486	2.71233	-1.4418	-1.4418	1570	gi|672178577|ref|XP_008809424.1| PREDICTED: glycerate dehydrogenase	300	2.17e-191	GO:0010218 response to far red light | GO:0035304 regulation of protein dephosphorylation | GO:0010114 response to red light | GO:0010207 photosystem II assembly | GO:0042631 cellular response to water deprivation | GO:0009854 oxidative photosynthetic carbon pathway | GO:0009773 photosynthetic electron transport in photosystem I | GO:0071482 cellular response to light stimulus | GO:0010304 PSII a…	GO:0048046 apoplast | GO:0009507 chloroplast | GO:0005777 peroxisome	GO:0051287 NAD binding | GO:0008465 glycerate dehydrogenase activity | GO:0016618 hydroxypyruvate reductase activity | GO:0047964 glyoxylate reductase activity | GO:0008266 poly(U) RNA binding	pfam02826 2-Hacid_dh_C | pfam00389 2-Hacid_dh | pfam00185 OTCace	Phoenix	42345|Phoenix dactylifera
TRINITY_DN138507_c0_g1_i5	596	-2.70009	-2.70009	1.09785	0.539916	1.96598	1.79643	1030	gi|672161310|ref|XP_008800466.1| PREDICTED: sucrose synthase 2	301	5.77e-176	GO:0001666 response to hypoxia | GO:0009414 response to water deprivation | GO:0009409 response to cold | GO:0009058 biosynthetic process | GO:0005985 sucrose metabolic process | GO:0010037 response to carbon dioxide | GO:0006970 response to osmotic stress | GO:0009749 response to glucose stimulus | GO:0009744 response to sucrose stimulus | GO:0010555 response to mannitol stimulus | GO:0009413 re…	GO:0005829 cytosol | GO:0009506 plasmodesma | GO:0005773 vacuole | GO:0005886 plasma membrane	GO:0016157 sucrose synthase activity	pfam00862 Sucrose_synth	Phoenix	42345|Phoenix dactylifera
TRINITY_DN137798_c0_g2_i6	597	-2.5004	-2.5004	1.31876	1.06325	1.73127	0.887517	975	gi|672119453|ref|XP_008782963.1| PREDICTED: ubiquitin-conjugating enzyme E2 28	148	6.54e-100	GO:0016567 protein ubiquitination | GO:0006511 ubiquitin-dependent protein catabolic process	GO:0005886 plasma membrane	GO:0031625 ubiquitin protein ligase binding | GO:0004842 ubiquitin-protein ligase activity	pfam00179 UQ_con	Phoenix	42345|Phoenix dactylifera
TRINITY_DN139991_c1_g2_i17	598	-1.0939	-1.0939	2.26675	2.10884	-1.0939	-1.0939	1866	gi|743757606|ref|XP_010922769.1| PREDICTED: bifunctional nuclease 2-like isoform X1	195	6.53e-89	GO:0090305 nucleic acid phosphodiester bond hydrolysis | GO:0031063 regulation of histone deacetylation | GO:0009611 response to wounding | GO:0016567 protein ubiquitination | GO:0050832 defense response to fungus | GO:0045892 negative regulation of transcription, DNA-dependent	GO:0005634 nucleus	GO:0043565 sequence-specific DNA binding | GO:0004518 nuclease activity	pfam02151 UVR	Elaeis	51953|Elaeis guineensis
TRINITY_DN137982_c2_g4_i1	599	-5.17108	-5.17108	2.73261	3.42479	2.77315	1.4116	208	gi|672122132|ref|XP_008784387.1| PREDICTED: chlorophyll a-b binding protein of LHCII type 1-like	53	6.36e-22	GO:0009750 response to fructose stimulus | GO:0009765 photosynthesis, light harvesting | GO:0009637 response to blue light | GO:0010218 response to far red light | GO:0010114 response to red light	GO:0010287 plastoglobule | GO:0009941 chloroplast envelope | GO:0048046 apoplast | GO:0009522 photosystem I | GO:0009535 chloroplast thylakoid membrane | GO:0005739 mitochondrion	GO:0046872 metal ion binding	-	Phoenix	42345|Phoenix dactylifera
TRINITY_DN139007_c5_g1_i6	600	-2.08577	-3.29646	3.22496	2.7584	-0.727893	0.126756	421	-	-	-	-	-	-	-	-	-
TRINITY_DN140088_c1_g2_i1	601	-3.31483	-3.31483	3.01567	2.85838	0.412001	0.343609	647	gi|672180191|ref|XP_008810278.1| PREDICTED: serine hydroxymethyltransferase, mitochondrial	185	1.66e-110	GO:0006544 glycine metabolic process | GO:0009416 response to light stimulus | GO:0009409 response to cold | GO:0032259 methylation | GO:0007623 circadian rhythm | GO:0035999 tetrahydrofolate interconversion | GO:0006563 L-serine metabolic process | GO:0009853 photorespiration | GO:0046686 response to cadmium ion	GO:0005739 mitochondrion | GO:0009534 chloroplast thylakoid | GO:0009570 chloroplast stroma | GO:0022626 cytosolic ribosome | GO:0005634 nucleus | GO:0005886 plasma membrane | GO:0010319 stromule | GO:0048046 apoplast	GO:0008266 poly(U) RNA binding | GO:0004372 glycine hydroxymethyltransferase activity | GO:0030170 pyridoxal phosphate binding | GO:0008168 methyltransferase activity	-	Phoenix	42345|Phoenix dactylifera
TRINITY_DN139143_c1_g2_i1	602	-3.86008	-3.86008	2.75647	2.10437	0.772713	2.08661	492	gi|661882222|emb|CDP14198.1| unnamed protein product	60	1.07e-18	GO:0006869 lipid transport	GO:0009505 plant-type cell wall | GO:0016023 cytoplasmic membrane-bounded vesicle | GO:0005886 plasma membrane | GO:0009534 chloroplast thylakoid | GO:0048046 apoplast	GO:0008289 lipid binding | GO:0005516 calmodulin binding	pfam00234 Tryp_alpha_amyl	Coffea	49390|Coffea canephora
TRINITY_DN139516_c4_g1_i12	603	-3.51167	-3.51167	1.84627	0.892829	1.36686	2.91736	1063	gi|672136131|ref|XP_008791750.1| PREDICTED: ribonuclease 3-like	254	5.37e-65	-	-	-	pfam00445 Ribonuclease_T2	Phoenix	42345|Phoenix dactylifera
TRINITY_DN138313_c2_g1_i9	604	-4.00873	-4.00873	3.22523	3.61558	-0.259517	1.43617	994	gi|743800635|ref|XP_010926041.1| PREDICTED: ribulose bisphosphate carboxylase small chain, chloroplastic-like	178	9.95e-92	GO:0055114 oxidation-reduction process | GO:0010114 response to red light | GO:0009409 response to cold | GO:0080158 chloroplast ribulose bisphosphate carboxylase complex biogenesis | GO:0015977 carbon fixation | GO:0009637 response to blue light | GO:0015979 photosynthesis | GO:0009853 photorespiration | GO:0010218 response to far red light	GO:0005618 cell wall | GO:0031977 thylakoid lumen | GO:0009941 chloroplast envelope | GO:0009535 chloroplast thylakoid membrane | GO:0009570 chloroplast stroma | GO:0022626 cytosolic ribosome | GO:0048046 apoplast	GO:0005507 copper ion binding | GO:0016984 ribulose-bisphosphate carboxylase activity | GO:0004497 monooxygenase activity	pfam00101 RuBisCO_small | pfam12338 RbcS	Elaeis	51953|Elaeis guineensis
TRINITY_DN139968_c0_g1_i4	605	-1.6342	-1.6342	2.61373	2.71453	-1.6342	-0.425678	604	gi|566208506|ref|XP_002322623.2| ferredoxin-dependent glutamate synthase family protein	169	1.09e-107	GO:0055114 oxidation-reduction process | GO:0006541 glutamine metabolic process | GO:0000041 transition metal ion transport | GO:0009750 response to fructose stimulus | GO:0009749 response to glucose stimulus | GO:0009744 response to sucrose stimulus | GO:0097054 L-glutamate biosynthetic process	GO:0009941 chloroplast envelope	GO:0016041 glutamate synthase (ferredoxin) activity | GO:0046872 metal ion binding | GO:0051538 3 iron, 4 sulfur cluster binding	pfam01493 GXGXG	Populus	3694|Populus trichocarpa
TRINITY_DN139079_c0_g2_i3	606	-0.937045	-0.937045	2.43382	0.876069	-0.937045	-0.498752	1657	-	-	-	-	-	-	-	-	-
TRINITY_DN138230_c0_g1_i10	607	-1.00959	-1.00959	2.66916	1.3692	-1.00959	-1.00959	1212	gi|672180792|ref|XP_008810596.1| PREDICTED: E3 ubiquitin-protein ligase XB3-like	327	4.61e-170	GO:0042742 defense response to bacterium | GO:0051865 protein autoubiquitination	-	GO:0016301 kinase activity | GO:0005515 protein binding | GO:0004842 ubiquitin-protein ligase activity | GO:0008270 zinc ion binding	pfam12796 Ank_2 | pfam13857 Ank_5 | pfam13637 Ank_4 | pfam00023 Ank | pfam13606 Ank_3	Phoenix	42345|Phoenix dactylifera
TRINITY_DN139608_c1_g2_i1	608	-1.13676	-1.13676	0.962533	1.20323	-1.13676	1.24452	2318	gi|672158440|ref|XP_008798963.1| PREDICTED: acetyl-coenzyme A carboxylase carboxyl transferase subunit alpha, chloroplastic	718	0.0	GO:0006633 fatty acid biosynthetic process | GO:0006281 DNA repair | GO:0000413 protein peptidyl-prolyl isomerization | GO:0006457 protein folding | GO:0006744 ubiquinone biosynthetic process | GO:0006261 DNA-dependent DNA replication | GO:0016567 protein ubiquitination	GO:0009317 acetyl-CoA carboxylase complex | GO:0009941 chloroplast envelope | GO:0009570 chloroplast stroma | GO:0000151 ubiquitin ligase complex | GO:0016020 membrane	GO:0003989 acetyl-CoA carboxylase activity | GO:0003684 damaged DNA binding | GO:0003887 DNA-directed DNA polymerase activity | GO:0003755 peptidyl-prolyl cis-trans isomerase activity | GO:0004842 ubiquitin-protein ligase activity	pfam03255 ACCA | pfam04740 LXG	Phoenix	42345|Phoenix dactylifera
TRINITY_DN138939_c0_g1_i6	609	-1.40973	-1.40973	2.88791	2.11409	-1.40973	-0.772812	1656	gi|743759954|ref|XP_010934591.1| PREDICTED: protochlorophyllide-dependent translocon component 52, chloroplastic-like	478	1.18e-257	GO:0055114 oxidation-reduction process	GO:0009941 chloroplast envelope | GO:0005739 mitochondrion	GO:0046872 metal ion binding | GO:0009055 electron carrier activity | GO:0010277 chlorophyllide a oxygenase [overall] activity | GO:0051537 2 iron, 2 sulfur cluster binding	pfam08417 PaO | pfam00355 Rieske	Elaeis	51953|Elaeis guineensis
TRINITY_DN139550_c1_g3_i3	610	-2.69061	-2.69061	3.21231	3.00271	-0.520042	-0.313762	387	gi|743838545|ref|XP_010936732.1| PREDICTED: carbonic anhydrase, chloroplastic-like	44	2.02e-15	GO:0042742 defense response to bacterium | GO:0009409 response to cold | GO:0010119 regulation of stomatal movement | GO:0010037 response to carbon dioxide | GO:0009817 defense response to fungus, incompatible interaction | GO:0008152 metabolic process | GO:0015976 carbon utilization	GO:0005829 cytosol | GO:0009941 chloroplast envelope | GO:0009535 chloroplast thylakoid membrane | GO:0009570 chloroplast stroma | GO:0005886 plasma membrane | GO:0010319 stromule | GO:0048046 apoplast	GO:0004089 carbonate dehydratase activity | GO:0008270 zinc ion binding	-	Elaeis	51953|Elaeis guineensis
TRINITY_DN138512_c0_g1_i1	611	-2.14774	-2.14774	3.34523	2.71113	-0.669029	-1.09185	1650	gi|743855600|ref|XP_010941507.1| PREDICTED: chloroplast stem-loop binding protein of 41 kDa b, chloroplastic isoform X1	388	2.98e-235	GO:0045893 positive regulation of transcription, DNA-dependent | GO:0009611 response to wounding | GO:0042631 cellular response to water deprivation | GO:0042742 defense response to bacterium | GO:0045727 positive regulation of translation | GO:0005996 monosaccharide metabolic process | GO:0009658 chloroplast organization | GO:0009409 response to cold | GO:0032544 plastid translation | GO:0007623…	GO:0009941 chloroplast envelope | GO:0048046 apoplast | GO:0010319 stromule | GO:0016020 membrane | GO:0005840 ribosome | GO:0005773 vacuole | GO:0005777 peroxisome | GO:0009570 chloroplast stroma | GO:0009506 plasmodesma	GO:0010297 heteropolysaccharide binding | GO:0050662 coenzyme binding | GO:0003824 catalytic activity	pfam01370 Epimerase | pfam13460 NAD_binding_10 | pfam04321 RmlD_sub_bind | pfam01073 3Beta_HSD	Elaeis	51953|Elaeis guineensis
TRINITY_DN139402_c2_g2_i3	612	-2.69006	-2.69006	1.40763	1.35992	1.25179	1.36079	1023	gi|378405606|gb|AFB82642.1| ATP-citrate synthase	233	2.85e-149	GO:0016117 carotenoid biosynthetic process | GO:0019252 starch biosynthetic process | GO:0009825 multidimensional cell growth | GO:0009911 positive regulation of flower development | GO:0007568 aging | GO:0043481 anthocyanin accumulation in tissues in response to UV light | GO:0048767 root hair elongation | GO:0015995 chlorophyll biosynthetic process | GO:0006633 fatty acid biosynthetic process |…	GO:0005829 cytosol | GO:0009346 citrate lyase complex	GO:0003878 ATP citrate synthase activity | GO:0016829 lyase activity | GO:0005524 ATP binding	-	Camellia	4442|Camellia sinensis
TRINITY_DN134928_c0_g1_i2	613	-1.71664	-1.71664	2.07882	2.44121	-1.71664	0.629892	795	gi|720051364|ref|XP_010272066.1| PREDICTED: ferredoxin-thioredoxin reductase catalytic chain, chloroplastic-like	145	3.8e-79	GO:0055114 oxidation-reduction process | GO:0000023 maltose metabolic process | GO:0019252 starch biosynthetic process | GO:0043085 positive regulation of catalytic activity	GO:0009941 chloroplast envelope | GO:0009570 chloroplast stroma	GO:0046872 metal ion binding | GO:0009055 electron carrier activity | GO:0051539 4 iron, 4 sulfur cluster binding | GO:0030385 ferredoxin:thioredoxin reductase activity	pfam02943 FeThRed_B	Nelumbo	4432|Nelumbo nucifera
TRINITY_DN138245_c1_g1_i13	614	-2.9709	-2.9709	1.56397	1.76971	1.40845	1.19967	611	-	-	-	-	-	-	-	-	-
TRINITY_DN137962_c0_g1_i1	615	-1.71583	-1.71583	1.88717	1.86721	-0.179282	-0.143428	1354	gi|731911691|gb|AIZ68219.1| D-glycerate 3-kinase, chloroplastic-like protein	408	8.86e-212	GO:0016310 phosphorylation | GO:0009853 photorespiration	GO:0009941 chloroplast envelope | GO:0009570 chloroplast stroma | GO:0005634 nucleus	GO:0016787 hydrolase activity | GO:0005524 ATP binding | GO:0008887 glycerate kinase activity	pfam00485 PRK	Ornithogalum	82047|Ornithogalum longebracteatum
TRINITY_DN134936_c0_g1_i3	616	-1.62301	-1.62301	3.0025	3.48953	-1.62301	-1.62301	615	gi|672183211|ref|XP_008811876.1| PREDICTED: small heat shock protein, chloroplastic	177	9.36e-66	GO:0009644 response to high light intensity | GO:0042542 response to hydrogen peroxide | GO:0009408 response to heat	GO:0009507 chloroplast	-	-	Phoenix	42345|Phoenix dactylifera
TRINITY_DN138300_c0_g1_i4	617	-1.64414	-1.64414	1.77337	0.154529	0.552463	0.807924	1728	gi|743766026|ref|XP_010913243.1| PREDICTED: peroxisome biogenesis protein 5-like	532	5.27e-283	GO:0009733 response to auxin stimulus | GO:0016558 protein import into peroxisome matrix | GO:0006891 intra-Golgi vesicle-mediated transport | GO:0006869 lipid transport | GO:0006635 fatty acid beta-oxidation | GO:0010351 lithium ion transport	GO:0005829 cytosol | GO:0005778 peroxisomal membrane | GO:0005634 nucleus	GO:0005052 peroxisome matrix targeting signal-1 binding | GO:0005515 protein binding	-	Elaeis	51953|Elaeis guineensis
TRINITY_DN138030_c1_g1_i1	618	-3.68473	-3.68473	2.79528	2.59632	1.11576	0.862104	511	gi|743776852|ref|XP_010918840.1| PREDICTED: photosystem I reaction center subunit IV B, chloroplastic-like	132	4.23e-57	GO:0015979 photosynthesis	GO:0010287 plastoglobule | GO:0009941 chloroplast envelope | GO:0009538 photosystem I reaction center | GO:0009534 chloroplast thylakoid	-	pfam02427 PSI_PsaE	Elaeis	51953|Elaeis guineensis
TRINITY_DN139533_c0_g1_i3	619	-1.04565	-1.04565	2.13386	2.04875	-1.04565	-1.04565	2684	gi|743789337|ref|XP_010922880.1| PREDICTED: zinc finger protein VAR3, chloroplastic	791	0.0	GO:0009658 chloroplast organization	GO:0009570 chloroplast stroma | GO:0005634 nucleus | GO:0048046 apoplast	GO:0008270 zinc ion binding	pfam00641 zf-RanBP	Elaeis	51953|Elaeis guineensis
TRINITY_DN137916_c2_g1_i4	620	-2.40972	-2.40972	3.49669	2.93038	-2.40972	0.802074	1002	gi|672178673|ref|XP_008809476.1| PREDICTED: cold-regulated 413 plasma membrane protein 2-like	203	2.38e-106	GO:0009750 response to fructose stimulus | GO:0009744 response to sucrose stimulus | GO:0009749 response to glucose stimulus | GO:0042631 cellular response to water deprivation | GO:0009631 cold acclimation | GO:0009737 response to abscisic acid stimulus	GO:0005886 plasma membrane | GO:0005774 vacuolar membrane | GO:0005739 mitochondrion	-	pfam05562 WCOR413	Phoenix	42345|Phoenix dactylifera
TRINITY_DN140159_c4_g1_i8	621	-2.1301	-2.1301	2.09085	1.97096	-2.1301	2.32848	4483	gi|743822001|ref|XP_010932185.1| PREDICTED: probable cellulose synthase A catalytic subunit 5	1089	0.0	GO:0009833 primary cell wall biogenesis | GO:0016049 cell growth | GO:0030244 cellulose biosynthetic process | GO:0010214 seed coat development | GO:0043622 cortical microtubule organization | GO:0010192 mucilage biosynthetic process	GO:0016021 integral to membrane | GO:0005794 Golgi apparatus | GO:0005886 plasma membrane	GO:0008270 zinc ion binding | GO:0016760 cellulose synthase (UDP-forming) activity	pfam03552 Cellulose_synt | pfam13632 Glyco_trans_2_3 | pfam14446 Prok-RING_1 | pfam00628 PHD	Elaeis	51953|Elaeis guineensis
TRINITY_DN139528_c1_g1_i5	622	-1.30698	-1.30698	1.5782	2.23119	-0.648883	-0.546546	2096	gi|768677201|gb|AJU57223.1| sugar transporter ERD6-like 16	278	2.14e-136	GO:0055085 transmembrane transport | GO:0009414 response to water deprivation | GO:0009651 response to salt stress | GO:0010200 response to chitin | GO:0008643 carbohydrate transport | GO:0009737 response to abscisic acid stimulus | GO:0009624 response to nematode	GO:0016021 integral to membrane | GO:0005774 vacuolar membrane | GO:0016023 cytoplasmic membrane-bounded vesicle | GO:0009507 chloroplast | GO:0005783 endoplasmic reticulum | GO:0005634 nucleus | GO:0005886 plasma membrane	GO:0005351 sugar:hydrogen symporter activity	pfam00083 Sugar_tr | pfam07690 MFS_1 | pfam04893 Yip1 | pfam03706 UPF0104 | pfam12822 DUF3816 | pfam01925 TauE | pfam07456 Hpre_diP_synt_I	Camellia	4442|Camellia sinensis
TRINITY_DN138313_c2_g1_i2	623	-4.98969	-4.98969	2.96683	3.74807	1.83735	1.42714	339	-	-	-	-	-	-	-	-	-
TRINITY_DN134400_c2_g1_i4	624	-6.64419	-2.62645	2.58195	2.81973	2.80314	1.06583	259	gi|473433374|gb|EMS40254.1| Hypothetical protein MmSR116_4659	43	2.1e-17	GO:0008152 metabolic process	-	GO:0016787 hydrolase activity	-	Methylobacterium	39956|Methylobacterium mesophilicum
TRINITY_DN137543_c3_g1_i5	625	-2.38018	-2.38018	2.81832	2.44113	0.362046	-0.861137	836	gi|27549566|gb|AAO17067.1| glycolate oxidase	175	8.67e-102	GO:0055114 oxidation-reduction process | GO:0042742 defense response to bacterium | GO:0010204 defense response signaling pathway, resistance gene-independent | GO:0050665 hydrogen peroxide biosynthetic process	GO:0005777 peroxisome | GO:0009506 plasmodesma | GO:0009570 chloroplast stroma | GO:0005773 vacuole | GO:0022626 cytosolic ribosome | GO:0016020 membrane | GO:0005634 nucleus | GO:0048046 apoplast	GO:0052853 long-chain-(S)-2-hydroxy-long-chain-acid oxidase activity | GO:0008891 glycolate oxidase activity | GO:0052854 medium-chain-(S)-2-hydroxy-acid oxidase activity | GO:0052852 very-long-chain-(S)-2-hydroxy-acid oxidase activity | GO:0010181 FMN binding	pfam01070 FMN_dh	Zantedeschia	69721|Zantedeschia aethiopica
TRINITY_DN135716_c1_g3_i1	626	-3.20714	-3.20714	3.63176	2.90226	-0.804693	0.684957	300	gi|189337865|dbj|BAG46934.1| hypothetical protein BMULJ_05092	92	8.1e-43	-	-	-	-	Burkholderia	87883|Burkholderia multivorans
TRINITY_DN138882_c2_g2_i3	627	-2.86364	-2.86364	3.38229	3.31939	-0.638061	-0.336324	688	gi|672197833|ref|XP_008777164.1| PREDICTED: peroxisomal (S)-2-hydroxy-acid oxidase GLO1-like	174	3.25e-106	GO:0055114 oxidation-reduction process | GO:0019048 virus-host interaction | GO:0042742 defense response to bacterium | GO:0010109 regulation of photosynthesis | GO:0009854 oxidative photosynthetic carbon pathway | GO:0010204 defense response signaling pathway, resistance gene-independent | GO:0050665 hydrogen peroxide biosynthetic process	GO:0005777 peroxisome | GO:0009506 plasmodesma | GO:0009570 chloroplast stroma | GO:0022626 cytosolic ribosome | GO:0016020 membrane | GO:0005634 nucleus | GO:0048046 apoplast	GO:0052853 long-chain-(S)-2-hydroxy-long-chain-acid oxidase activity | GO:0008891 glycolate oxidase activity | GO:0052854 medium-chain-(S)-2-hydroxy-acid oxidase activity | GO:0052852 very-long-chain-(S)-2-hydroxy-acid oxidase activity | GO:0010181 FMN binding	pfam01070 FMN_dh	Phoenix	42345|Phoenix dactylifera
TRINITY_DN136339_c1_g2_i3	628	-1.49158	-1.49158	1.39125	1.5872	-0.396672	0.40139	1352	gi|672178360|ref|XP_008809310.1| PREDICTED: peptidyl-prolyl cis-trans isomerase CYP37, chloroplastic	398	1.14e-215	GO:0006468 protein phosphorylation | GO:0000413 protein peptidyl-prolyl isomerization | GO:0006457 protein folding	GO:0016021 integral to membrane | GO:0031977 thylakoid lumen | GO:0009535 chloroplast thylakoid membrane	GO:0004674 protein serine/threonine kinase activity | GO:0003755 peptidyl-prolyl cis-trans isomerase activity | GO:0005524 ATP binding	pfam00160 Pro_isomerase	Phoenix	42345|Phoenix dactylifera
TRINITY_DN131584_c1_g1_i4	629	-2.39997	-2.39997	3.8046	3.35966	-2.39997	0.0356561	806	gi|672163920|ref|XP_008801822.1| PREDICTED: carbonic anhydrase 2 isoform X1	179	1.6e-90	GO:0042742 defense response to bacterium | GO:0009409 response to cold | GO:0010119 regulation of stomatal movement | GO:0010037 response to carbon dioxide | GO:0009817 defense response to fungus, incompatible interaction | GO:0008152 metabolic process | GO:0015976 carbon utilization	GO:0005829 cytosol | GO:0005739 mitochondrion | GO:0009941 chloroplast envelope | GO:0009535 chloroplast thylakoid membrane | GO:0009570 chloroplast stroma | GO:0005886 plasma membrane | GO:0010319 stromule | GO:0048046 apoplast	GO:0004089 carbonate dehydratase activity | GO:0008270 zinc ion binding	pfam00484 Pro_CA	Phoenix	42345|Phoenix dactylifera
TRINITY_DN137497_c1_g1_i4	630	-1.89897	-1.89897	3.81632	3.77955	-1.89897	-1.89897	1137	gi|743827204|ref|XP_010933529.1| PREDICTED: haloacid dehalogenase-like hydrolase domain-containing protein Sgpp	240	1.19e-123	GO:0008152 metabolic process	GO:0016023 cytoplasmic membrane-bounded vesicle | GO:0005829 cytosol | GO:0005886 plasma membrane	GO:0016787 hydrolase activity	pfam13419 HAD_2 | pfam00702 Hydrolase | pfam13242 Hydrolase_like | pfam12710 HAD	Elaeis	51953|Elaeis guineensis
TRINITY_DN138810_c0_g1_i4	631	-2.37201	-2.37201	0.866165	1.04267	0.932939	1.90225	1812	gi|672138155|ref|XP_008792825.1| PREDICTED: beta-glucosidase 1-like	505	8.77e-302	GO:0005975 carbohydrate metabolic process	GO:0022626 cytosolic ribosome | GO:0009505 plant-type cell wall | GO:0016023 cytoplasmic membrane-bounded vesicle | GO:0005739 mitochondrion	GO:0004338 glucan exo-1,3-beta-glucosidase activity | GO:0047701 beta-L-arabinosidase activity | GO:0080079 cellobiose glucosidase activity | GO:0033907 beta-D-fucosidase activity | GO:0047668 amygdalin beta-glucosidase activity | GO:0004567 beta-mannosidase activity | GO:0080082 esculin beta-glucosidase activity | GO:0080081 4-methylumbelliferyl-beta-D-glucopyranoside beta-glucosidase activity |…	pfam00232 Glyco_hydro_1	Phoenix	42345|Phoenix dactylifera
TRINITY_DN136770_c0_g1_i5	632	-1.85511	-1.85511	2.53885	2.48957	-0.860894	-0.457309	1294	gi|672199797|ref|XP_008777709.1| PREDICTED: uncharacterized protein LOC103697596 isoform X2	262	2.61e-133	GO:0010478 chlororespiration	GO:0009570 chloroplast stroma | GO:0009579 thylakoid	-	-	Phoenix	42345|Phoenix dactylifera
TRINITY_DN138660_c1_g1_i10	633	-1.30776	-1.30776	1.35513	0.519248	-0.454961	1.1961	2137	gi|743776246|ref|XP_010918525.1| PREDICTED: NAD-dependent malic enzyme 59 kDa isoform, mitochondrial isoform X1	605	0.0	GO:0055114 oxidation-reduction process | GO:0009651 response to salt stress | GO:0006108 malate metabolic process	GO:0009507 chloroplast	GO:0051287 NAD binding | GO:0008270 zinc ion binding | GO:0050897 cobalt ion binding | GO:0005524 ATP binding | GO:0004471 malate dehydrogenase (decarboxylating) activity | GO:0042803 protein homodimerization activity	pfam00390 malic | pfam03949 Malic_M	Elaeis	51953|Elaeis guineensis
TRINITY_DN139699_c1_g1_i9	634	-2.79875	-2.79875	2.57782	2.60299	-0.731109	1.1478	736	gi|695061172|ref|XP_009419010.1| PREDICTED: oxygen-evolving enhancer protein 2, chloroplastic-like	243	1.36e-124	GO:0042742 defense response to bacterium | GO:0015979 photosynthesis	GO:0031977 thylakoid lumen | GO:0009654 oxygen evolving complex | GO:0019898 extrinsic to membrane | GO:0009941 chloroplast envelope | GO:0009535 chloroplast thylakoid membrane | GO:0009570 chloroplast stroma | GO:0048046 apoplast	GO:0008266 poly(U) RNA binding | GO:0005509 calcium ion binding	pfam01789 PsbP	Musa	4641|Musa acuminata
TRINITY_DN139684_c1_g1_i9	635	-1.50253	-1.50253	2.00222	2.82903	-1.50253	-0.323657	937	gi|844574785|gb|AKN09911.1| carotenoid cleavage dioxygenase	277	3.98e-147	GO:0006412 translation | GO:0055114 oxidation-reduction process	GO:0005840 ribosome	GO:0003735 structural constituent of ribosome | GO:0019843 rRNA binding | GO:0051213 dioxygenase activity	pfam03055 RPE65	Crocus	481016|Crocus ancyrensis
TRINITY_DN138260_c1_g1_i4	636	-1.85721	-1.85721	2.84822	1.86537	-1.85721	0.858029	759	-	-	-	-	-	-	-	-	-
TRINITY_DN137332_c0_g1_i4	637	-1.49057	-1.49057	1.98308	1.84928	-1.49057	0.639367	995	gi|672122984|ref|XP_008784842.1| PREDICTED: uncharacterized protein LOC103703687	210	3.64e-109	GO:0009793 embryo development ending in seed dormancy | GO:0071452 cellular response to singlet oxygen	GO:0009507 chloroplast	-	pfam02536 mTERF	Phoenix	42345|Phoenix dactylifera
TRINITY_DN140154_c2_g1_i1	638	-3.665	-3.665	3.04721	2.82999	0.485961	0.966856	1378	gi|720026151|ref|XP_010264166.1| PREDICTED: transketolase, chloroplastic	455	5.59e-290	GO:0046686 response to cadmium ion | GO:0008152 metabolic process | GO:0009651 response to salt stress	GO:0009941 chloroplast envelope	GO:0004802 transketolase activity	pfam02779 Transket_pyr | pfam02780 Transketolase_C	Nelumbo	4432|Nelumbo nucifera
TRINITY_DN135026_c2_g1_i3	639	-4.31902	-4.31902	2.59416	2.23056	1.44083	2.37249	397	-	-	-	-	-	-	-	-	-
TRINITY_DN138691_c0_g1_i1	640	-2.31838	-2.31838	0.891698	1.11645	1.60885	1.01976	1066	gi|115444021|ref|NP_001045790.1| Os02g0131300	229	8.67e-102	GO:0009555 pollen development	GO:0005730 nucleolus | GO:0009507 chloroplast | GO:0005753 mitochondrial proton-transporting ATP synthase complex	GO:0050897 cobalt ion binding | GO:0005507 copper ion binding | GO:0008270 zinc ion binding	pfam14265 DUF4355	Oryza	4530|Oryza sativa
TRINITY_DN138936_c2_g1_i7	641	-2.01361	-2.01361	3.29797	3.097	-2.01361	-0.354142	569	gi|743783821|ref|XP_010921497.1| PREDICTED: calvin cycle protein CP12-1, chloroplastic	40	4.14e-16	GO:0080153 negative regulation of reductive pentose-phosphate cycle | GO:0009416 response to light stimulus | GO:0009744 response to sucrose stimulus | GO:0070417 cellular response to cold | GO:0071454 cellular response to anoxia | GO:0034605 cellular response to heat	GO:0043234 protein complex | GO:0009941 chloroplast envelope	-	pfam02672 CP12	Elaeis	51953|Elaeis guineensis
TRINITY_DN136770_c0_g1_i8	642	-1.24259	-1.24259	2.46582	2.18609	-1.24259	-0.92413	1317	gi|672199797|ref|XP_008777709.1| PREDICTED: uncharacterized protein LOC103697596 isoform X2	261	1.41e-133	GO:0010478 chlororespiration	GO:0009570 chloroplast stroma | GO:0009579 thylakoid	-	-	Phoenix	42345|Phoenix dactylifera
TRINITY_DN138604_c1_g2_i6	643	-2.68618	-2.68618	0.657375	1.65524	1.13757	1.92216	1210	gi|514774966|ref|XP_004968115.1| PREDICTED: ATP synthase subunit beta, mitochondrial-like	304	2.72e-197	GO:0015991 ATP hydrolysis coupled proton transport | GO:0015986 ATP synthesis coupled proton transport | GO:0046686 response to cadmium ion | GO:0006200 ATP catabolic process	GO:0009941 chloroplast envelope | GO:0005730 nucleolus | GO:0005747 mitochondrial respiratory chain complex I | GO:0000275 mitochondrial proton-transporting ATP synthase complex, catalytic core F(1)	GO:0046933 hydrogen ion transporting ATP synthase activity, rotational mechanism | GO:0005507 copper ion binding | GO:0008266 poly(U) RNA binding | GO:0005524 ATP binding	pfam00006 ATP-synt_ab | pfam00306 ATP-synt_ab_C	Setaria	4555|Setaria italica
TRINITY_DN139897_c2_g1_i3	644	-0.765301	-0.765301	1.82398	1.23722	-0.765301	-0.765301	2031	gi|743838541|ref|XP_010936731.1| PREDICTED: peroxisomal membrane protein PEX14-like	539	5.64e-200	GO:0016560 protein import into peroxisome matrix, docking	GO:0005829 cytosol | GO:0005739 mitochondrion | GO:0005778 peroxisomal membrane | GO:0005886 plasma membrane	-	pfam04695 Pex14_N	Elaeis	51953|Elaeis guineensis
TRINITY_DN140089_c6_g1_i1	645	-2.23756	-2.23756	1.52861	1.9506	0.322173	0.673745	1823	gi|3334198|sp|O49850.1|GCSP_FLAAN RecName: Full=Glycine dehydrogenase (decarboxylating), mitochondrial; AltName: Full=Glycine cleavage system P protein; AltName: Full=Glycine decarboxylase; AltName: Full=Glycine dehydrogenase (aminomethyl-transferring); Flags: Precursor	607	0.0	GO:0045893 positive regulation of transcription, DNA-dependent | GO:0006098 pentose-phosphate shunt | GO:0006636 unsaturated fatty acid biosynthetic process | GO:0043085 positive regulation of catalytic activity | GO:0019252 starch biosynthetic process | GO:0006766 vitamin metabolic process | GO:0000023 maltose metabolic process | GO:0019748 secondary metabolic process | GO:0009106 lipoate metabo…	GO:0005960 glycine cleavage complex | GO:0009941 chloroplast envelope | GO:0048046 apoplast | GO:0009570 chloroplast stroma | GO:0009534 chloroplast thylakoid | GO:0005739 mitochondrion	GO:0005515 protein binding | GO:0004375 glycine dehydrogenase (decarboxylating) activity | GO:0030170 pyridoxal phosphate binding | GO:0005524 ATP binding	pfam02347 GDC-P | pfam00266 Aminotran_5	Flaveria	35877|Flaveria anomala
TRINITY_DN139699_c1_g1_i2	646	-2.22698	-2.22698	1.59829	2.39624	0.911996	-0.452565	734	gi|641825497|gb|KDO44764.1| hypothetical protein CISIN_1g025092mg	202	1.24e-78	GO:0042742 defense response to bacterium | GO:0015979 photosynthesis	GO:0031977 thylakoid lumen | GO:0009654 oxygen evolving complex | GO:0019898 extrinsic to membrane | GO:0009941 chloroplast envelope | GO:0009535 chloroplast thylakoid membrane | GO:0009570 chloroplast stroma | GO:0048046 apoplast	GO:0008266 poly(U) RNA binding | GO:0005509 calcium ion binding	-	Citrus	2711|Citrus sinensis
TRINITY_DN134845_c0_g1_i2	647	-1.18168	-1.18168	1.86882	2.0083	-1.18168	-0.332082	1197	gi|720030625|ref|XP_010265573.1| PREDICTED: uncharacterized protein LOC104603275	318	6.46e-179	GO:0009773 photosynthetic electron transport in photosystem I	GO:0010598 NAD(P)H dehydrogenase complex (plastoquinone) | GO:0009535 chloroplast thylakoid membrane	GO:0016757 transferase activity, transferring glycosyl groups	pfam01075 Glyco_transf_9	Nelumbo	4432|Nelumbo nucifera
TRINITY_DN136928_c0_g1_i1	648	-1.11721	-1.11721	1.91841	2.55045	-1.11721	-1.11721	978	gi|672187125|ref|XP_008813258.1| PREDICTED: protein TIC 62, chloroplastic	313	1.26e-152	GO:0031167 rRNA methylation | GO:0009737 response to abscisic acid stimulus	GO:0005829 cytosol | GO:0009941 chloroplast envelope | GO:0005774 vacuolar membrane | GO:0009535 chloroplast thylakoid membrane | GO:0009570 chloroplast stroma | GO:0005886 plasma membrane | GO:0048046 apoplast	GO:0008168 methyltransferase activity	pfam13460 NAD_binding_10 | pfam05368 NmrA | pfam01370 Epimerase | pfam07993 NAD_binding_4	Phoenix	42345|Phoenix dactylifera
TRINITY_DN139866_c4_g2_i4	649	-2.26743	-2.26743	1.68872	1.41188	0.29475	1.13951	904	gi|719984537|ref|XP_010251104.1| PREDICTED: glutamate--glyoxylate aminotransferase 2	214	2.2e-134	GO:0009058 biosynthetic process | GO:0001666 response to hypoxia	GO:0005773 vacuole | GO:0009570 chloroplast stroma | GO:0016020 membrane | GO:0048046 apoplast	GO:0030170 pyridoxal phosphate binding | GO:0008483 transaminase activity	-	Nelumbo	4432|Nelumbo nucifera
TRINITY_DN138313_c2_g1_i1	650	-1.29414	-1.29414	2.05806	3.09701	-1.29414	-1.27266	1084	gi|743800635|ref|XP_010926041.1| PREDICTED: ribulose bisphosphate carboxylase small chain, chloroplastic-like	178	9.95e-92	GO:0055114 oxidation-reduction process | GO:0010114 response to red light | GO:0009409 response to cold | GO:0080158 chloroplast ribulose bisphosphate carboxylase complex biogenesis | GO:0015977 carbon fixation | GO:0009637 response to blue light | GO:0015979 photosynthesis | GO:0009853 photorespiration | GO:0010218 response to far red light	GO:0005618 cell wall | GO:0031977 thylakoid lumen | GO:0009941 chloroplast envelope | GO:0009535 chloroplast thylakoid membrane | GO:0009570 chloroplast stroma | GO:0022626 cytosolic ribosome | GO:0048046 apoplast	GO:0005507 copper ion binding | GO:0016984 ribulose-bisphosphate carboxylase activity | GO:0004497 monooxygenase activity	pfam00101 RuBisCO_small | pfam12338 RbcS	Elaeis	51953|Elaeis guineensis
TRINITY_DN140056_c1_g1_i11	651	-1.45038	-1.45038	1.65396	2.36683	-1.45038	0.33035	2493	gi|672133875|ref|XP_008790574.1| PREDICTED: uncharacterized protein LOC103707741	697	1.06e-287	-	-	-	-	Phoenix	42345|Phoenix dactylifera
TRINITY_DN139959_c3_g1_i10	652	-2.19459	-2.19459	2.82088	2.3584	-2.19459	1.40449	864	gi|645215194|ref|XP_008221851.1| PREDICTED: ruBisCO large subunit-binding protein subunit beta, chloroplastic	200	1.29e-117	GO:0042026 protein refolding | GO:0008219 cell death | GO:0051085 chaperone mediated protein folding requiring cofactor | GO:0009409 response to cold | GO:0009627 systemic acquired resistance	GO:0005739 mitochondrion | GO:0005730 nucleolus | GO:0009941 chloroplast envelope | GO:0009570 chloroplast stroma | GO:0022626 cytosolic ribosome | GO:0005886 plasma membrane | GO:0010319 stromule | GO:0048046 apoplast	GO:0005524 ATP binding	-	Prunus	102107|Prunus mume
TRINITY_DN140138_c3_g1_i3	653	-1.99173	-1.99173	1.90813	1.65225	-0.782585	1.20567	2605	gi|672167544|ref|XP_008803739.1| PREDICTED: acetyl-CoA carboxylase 1-like	758	0.0	GO:0048364 root development | GO:0009735 response to cytokinin stimulus | GO:0030497 fatty acid elongation | GO:0010072 primary shoot apical meristem specification	GO:0005829 cytosol | GO:0005886 plasma membrane | GO:0009343 biotin carboxylase complex	GO:0003989 acetyl-CoA carboxylase activity | GO:0004075 biotin carboxylase activity | GO:0046872 metal ion binding | GO:0005524 ATP binding	pfam02786 CPSase_L_D2 | pfam00289 CPSase_L_chain | pfam02785 Biotin_carb_C | pfam13535 ATP-grasp_4 | pfam00364 Biotin_lipoyl | pfam07478 Dala_Dala_lig_C | pfam02222 ATP-grasp | pfam02655 ATP-grasp_3	Phoenix	42345|Phoenix dactylifera
TRINITY_DN139642_c6_g2_i2	654	-1.95431	-1.95431	2.59185	3.25674	-1.95431	0.0143357	1196	gi|116519121|gb|ABJ99590.1| type III chlorophyll a/b-binding protein	274	1.1e-173	GO:0009765 photosynthesis, light harvesting	GO:0010287 plastoglobule | GO:0009522 photosystem I | GO:0009535 chloroplast thylakoid membrane	GO:0046872 metal ion binding	pfam00504 Chloroa_b-bind	Lycoris	152838|Lycoris aurea
TRINITY_DN139670_c0_g2_i3	655	-1.92871	-1.92871	1.51144	1.05915	-0.423332	1.71017	2925	gi|695011028|ref|XP_009392213.1| PREDICTED: protein argonaute 1B-like	868	0.0	GO:0035019 somatic stem cell maintenance | GO:0010586 miRNA metabolic process | GO:0031047 gene silencing by RNA	-	GO:0035198 miRNA binding | GO:0005515 protein binding	pfam02171 Piwi | pfam02170 PAZ | pfam08699 DUF1785	Musa	4641|Musa acuminata
TRINITY_DN139894_c0_g1_i11	656	-0.943557	-0.943557	1.35363	2.42059	-0.943557	-0.943557	2755	gi|743795741|ref|XP_010924549.1| PREDICTED: two pore calcium channel protein 1 isoform X1	736	0.0	GO:0010119 regulation of stomatal movement | GO:0080141 regulation of jasmonic acid biosynthetic process | GO:0034765 regulation of ion transmembrane transport | GO:0009845 seed germination | GO:0019722 calcium-mediated signaling | GO:0070588 calcium ion transmembrane transport | GO:0006952 defense response	GO:0000325 plant-type vacuole | GO:0005794 Golgi apparatus | GO:0016021 integral to membrane | GO:0005886 plasma membrane	GO:0005245 voltage-gated calcium channel activity | GO:0072345 NAADP-sensitive calcium-release channel activity | GO:0005509 calcium ion binding	pfam00520 Ion_trans | pfam13499 EF_hand_5	Elaeis	51953|Elaeis guineensis
TRINITY_DN136907_c1_g1_i1	657	-2.00049	-2.00049	3.49945	2.98346	-2.00049	-0.48145	772	-	-	-	-	-	-	-	-	-
TRINITY_DN139254_c1_g1_i1	658	-1.62984	-1.62984	2.10644	2.19564	-0.0779546	-0.964447	881	gi|672120328|ref|XP_008783427.1| PREDICTED: photosystem II 22 kDa protein, chloroplastic	258	3.87e-138	GO:0010027 thylakoid membrane organization | GO:0010196 nonphotochemical quenching | GO:0080167 response to karrikin	GO:0009534 chloroplast thylakoid | GO:0016020 membrane	-	pfam00504 Chloroa_b-bind	Phoenix	42345|Phoenix dactylifera
TRINITY_DN138910_c0_g1_i1	659	-1.94125	-1.94125	1.17312	1.10995	0.953082	0.646355	1798	gi|695017784|ref|XP_009395833.1| PREDICTED: uncharacterized aarF domain-containing protein kinase At1g79600, chloroplastic-like	516	1.23e-310	GO:0008152 metabolic process	GO:0009507 chloroplast | GO:0005886 plasma membrane	GO:0016772 transferase activity, transferring phosphorus-containing groups	pfam03109 ABC1	Musa	4641|Musa acuminata
TRINITY_DN137933_c2_g4_i2	660	-1.5244	-1.5244	2.67103	2.51658	-1.5244	-0.61443	800	gi|743777918|ref|XP_010919400.1| PREDICTED: photosystem II core complex proteins psbY, chloroplastic-like, partial	192	9.57e-80	GO:0015979 photosynthesis	GO:0009533 chloroplast stromal thylakoid | GO:0009523 photosystem II | GO:0016021 integral to membrane	GO:0030145 manganese ion binding	pfam06298 PsbY	Elaeis	51953|Elaeis guineensis
TRINITY_DN137004_c0_g1_i3	661	-1.91369	-1.91369	2.16756	2.04664	-0.0604932	-0.326326	738	gi|720077467|ref|XP_010241049.1| PREDICTED: protein CURVATURE THYLAKOID 1B, chloroplastic	157	4.4e-71	GO:0009773 photosynthetic electron transport in photosystem I | GO:0009737 response to abscisic acid stimulus	GO:0009508 plastid chromosome | GO:0030093 chloroplast photosystem I	-	pfam14159 DUF4308	Nelumbo	4432|Nelumbo nucifera
TRINITY_DN139699_c1_g1_i5	662	-3.54363	-3.54363	2.67908	2.70468	1.30782	0.39569	852	gi|695061172|ref|XP_009419010.1| PREDICTED: oxygen-evolving enhancer protein 2, chloroplastic-like	249	9.22e-131	GO:0042742 defense response to bacterium | GO:0015979 photosynthesis	GO:0031977 thylakoid lumen | GO:0009654 oxygen evolving complex | GO:0019898 extrinsic to membrane | GO:0009941 chloroplast envelope | GO:0009535 chloroplast thylakoid membrane | GO:0009570 chloroplast stroma | GO:0048046 apoplast	GO:0008266 poly(U) RNA binding | GO:0005509 calcium ion binding	pfam01789 PsbP	Musa	4641|Musa acuminata
TRINITY_DN138641_c0_g2_i1	663	-2.06626	-2.06626	2.32186	1.98372	-0.687192	0.514128	1776	gi|694998520|ref|XP_009405044.1| PREDICTED: glucose-1-phosphate adenylyltransferase large subunit 3, chloroplastic/amyloplastic	501	4.99e-287	GO:0005978 glycogen biosynthetic process | GO:0019252 starch biosynthetic process	GO:0009941 chloroplast envelope | GO:0009570 chloroplast stroma	GO:0008878 glucose-1-phosphate adenylyltransferase activity	pfam00483 NTP_transferase | pfam13229 Beta_helix	Musa	4641|Musa acuminata
TRINITY_DN139396_c0_g1_i8	664	-2.73424	-2.73424	0.460634	1.13721	1.85588	2.01476	1582	gi|672161741|ref|XP_008800699.1| PREDICTED: aspartic proteinase oryzasin-1-like isoform X1	207	2.39e-117	GO:0006629 lipid metabolic process | GO:0046686 response to cadmium ion | GO:0006508 proteolysis | GO:0009651 response to salt stress	GO:0009506 plasmodesma | GO:0016023 cytoplasmic membrane-bounded vesicle | GO:0005829 cytosol	GO:0004190 aspartic-type endopeptidase activity	pfam05184 SapB_1 | pfam03489 SapB_2	Phoenix	42345|Phoenix dactylifera
TRINITY_DN139599_c1_g1_i4	665	-1.30571	-1.30571	1.68433	1.14741	0.140542	-0.360856	1805	gi|672122410|ref|XP_008784535.1| PREDICTED: E3 ubiquitin-protein ligase XB3-like	440	7.32e-237	GO:0042742 defense response to bacterium | GO:0051865 protein autoubiquitination	-	GO:0016301 kinase activity | GO:0005515 protein binding | GO:0004842 ubiquitin-protein ligase activity | GO:0008270 zinc ion binding	pfam12796 Ank_2 | pfam13637 Ank_4 | pfam13857 Ank_5 | pfam13920 zf-C3HC4_3 | pfam00023 Ank | pfam13639 zf-RING_2 | pfam13923 zf-C3HC4_2 | pfam13606 Ank_3 | pfam00097 zf-C3HC4	Phoenix	42345|Phoenix dactylifera
TRINITY_DN136838_c0_g1_i3	666	-1.57057	-1.57057	2.31041	2.90491	-1.57057	-0.503617	750	gi|672146643|ref|XP_008797055.1| PREDICTED: UPF0603 protein Os05g0401100, chloroplastic	216	1.53e-127	GO:0010206 photosystem II repair | GO:0016311 dephosphorylation	GO:0031977 thylakoid lumen | GO:0016021 integral to membrane | GO:0009535 chloroplast thylakoid membrane	GO:0003993 acid phosphatase activity	pfam04536 Repair_PSII	Phoenix	42345|Phoenix dactylifera
TRINITY_DN137805_c3_g1_i1	667	-2.16981	-2.16981	1.4924	1.60208	0.0333924	1.21175	1334	gi|743799072|ref|XP_010925391.1| PREDICTED: uncharacterized protein LOC105047938	66	2.64e-20	-	GO:0016020 membrane	-	-	Elaeis	51953|Elaeis guineensis
TRINITY_DN132470_c3_g1_i1	668	-2.11836	-2.11836	1.07652	1.52561	0.350225	1.28436	1068	gi|672162089|ref|XP_008800877.1| PREDICTED: BURP domain-containing protein 12-like	215	6.35e-84	-	-	-	pfam03181 BURP	Phoenix	42345|Phoenix dactylifera
TRINITY_DN137156_c2_g1_i4	669	-2.27516	-2.27516	2.73705	3.44542	0.643031	-2.27516	774	gi|743792356|ref|XP_010923661.1| PREDICTED: photosystem I reaction center subunit psaK, chloroplastic	129	1.36e-70	GO:0015979 photosynthesis	GO:0009534 chloroplast thylakoid | GO:0009522 photosystem I	GO:0016168 chlorophyll binding	pfam01241 PSI_PSAK	Elaeis	51953|Elaeis guineensis
TRINITY_DN139335_c1_g1_i2	670	-2.25764	-2.25764	0.542069	1.12724	0.949159	1.89681	1689	gi|743869583|ref|XP_010905846.1| PREDICTED: glutathione reductase, cytosolic-like	498	1.37e-291	GO:0045454 cell redox homeostasis | GO:0006749 glutathione metabolic process | GO:0055114 oxidation-reduction process	GO:0005777 peroxisome	GO:0050660 flavin adenine dinucleotide binding | GO:0050661 NADP binding | GO:0004362 glutathione-disulfide reductase activity	pfam07992 Pyr_redox_2 | pfam02852 Pyr_redox_dim | pfam00070 Pyr_redox | pfam13434 K_oxygenase	Elaeis	51953|Elaeis guineensis
TRINITY_DN139163_c2_g1_i3	671	-1.35937	-1.35937	2.87651	2.04294	-1.35937	-0.841339	1707	gi|321437419|gb|ADW83720.1| ribosomal protein S4	408	1.56e-237	GO:0006098 pentose-phosphate shunt | GO:0006412 translation | GO:0009902 chloroplast relocation | GO:0015995 chlorophyll biosynthetic process | GO:0009773 photosynthetic electron transport in photosystem I | GO:0019288 isopentenyl diphosphate biosynthetic process, mevalonate-independent pathway | GO:0006364 rRNA processing | GO:0010027 thylakoid membrane organization	GO:0016020 membrane | GO:0005840 ribosome | GO:0009570 chloroplast stroma | GO:0009579 thylakoid | GO:0005739 mitochondrion	GO:0003735 structural constituent of ribosome | GO:0003723 RNA binding	pfam00575 S1	Musa	4641|Musa acuminata
TRINITY_DN133036_c1_g3_i4	672	-1.12027	-1.12027	2.09928	2.3818	-1.12027	-1.12027	1564	gi|743763118|ref|XP_010911323.1| PREDICTED: cytochrome P450 71A1-like	466	4.02e-191	GO:0055114 oxidation-reduction process	GO:0005794 Golgi apparatus | GO:0016023 cytoplasmic membrane-bounded vesicle	GO:0004497 monooxygenase activity | GO:0005506 iron ion binding | GO:0020037 heme binding | GO:0016705 oxidoreductase activity, acting on paired donors, with incorporation or reduction of molecular oxygen	pfam00067 p450	Elaeis	51953|Elaeis guineensis
TRINITY_DN136947_c0_g1_i3	673	-2.33634	-2.86741	2.06229	2.23793	0.628031	0.275495	915	gi|694998013|ref|XP_009402345.1| PREDICTED: 1,2-dihydroxy-3-keto-5-methylthiopentene dioxygenase 2	200	1.22e-121	GO:0019509 L-methionine salvage from methylthioadenosine | GO:0051302 regulation of cell division | GO:0055114 oxidation-reduction process	GO:0005829 cytosol | GO:0005634 nucleus | GO:0005886 plasma membrane	GO:0010309 acireductone dioxygenase [iron(II)-requiring] activity | GO:0005506 iron ion binding	pfam03079 ARD | pfam07883 Cupin_2	Musa	4641|Musa acuminata
TRINITY_DN138105_c2_g1_i2	674	-1.20795	-1.20795	1.53556	1.34467	-1.20795	0.743634	1676	gi|672141134|ref|XP_008794386.1| PREDICTED: ubiquitin receptor RAD23b-like	370	6.29e-181	GO:0006289 nucleotide-excision repair | GO:0043161 proteasomal ubiquitin-dependent protein catabolic process | GO:0033044 regulation of chromosome organization | GO:0009409 response to cold | GO:0006284 base-excision repair | GO:0007126 meiosis	GO:0005829 cytosol | GO:0005634 nucleus	GO:0031593 polyubiquitin binding | GO:0003684 damaged DNA binding | GO:0070628 proteasome binding	pfam09280 XPC-binding | pfam00240 ubiquitin | pfam00627 UBA | pfam11976 Rad60-SLD	Phoenix	42345|Phoenix dactylifera
TRINITY_DN138651_c0_g1_i8	675	-1.24938	-1.24938	1.65231	1.5008	-1.24938	0.595011	2249	gi|672161674|ref|XP_008800663.1| PREDICTED: clustered mitochondria protein-like isoform X1	664	0.0	GO:0006413 translational initiation | GO:0010498 proteasomal protein catabolic process | GO:0007010 cytoskeleton organization | GO:0006094 gluconeogenesis | GO:0048312 intracellular distribution of mitochondria	GO:0005829 cytosol | GO:0009507 chloroplast | GO:0005634 nucleus | GO:0005886 plasma membrane	GO:0003743 translation initiation factor activity	pfam13236 CLU | pfam05303 DUF727	Phoenix	42345|Phoenix dactylifera
TRINITY_DN139528_c1_g1_i2	676	-1.33623	-1.33623	2.34387	3.00105	-1.33623	-1.33623	1368	gi|768677201|gb|AJU57223.1| sugar transporter ERD6-like 16	278	2.08e-127	GO:0055085 transmembrane transport | GO:0009414 response to water deprivation | GO:0009651 response to salt stress | GO:0010200 response to chitin | GO:0008643 carbohydrate transport | GO:0009737 response to abscisic acid stimulus | GO:0009624 response to nematode	GO:0016021 integral to membrane | GO:0005774 vacuolar membrane | GO:0016023 cytoplasmic membrane-bounded vesicle | GO:0009507 chloroplast | GO:0005783 endoplasmic reticulum | GO:0005634 nucleus | GO:0005886 plasma membrane	GO:0005351 sugar:hydrogen symporter activity	pfam00083 Sugar_tr | pfam07690 MFS_1 | pfam04893 Yip1 | pfam03706 UPF0104 | pfam01925 TauE | pfam07456 Hpre_diP_synt_I | pfam00499 Oxidored_q3	Camellia	4442|Camellia sinensis
TRINITY_DN139920_c2_g1_i9	677	-2.88452	-2.88452	2.57708	2.76725	1.22041	-0.795698	1138	gi|672193749|ref|XP_008776116.1| PREDICTED: oxygen-evolving enhancer protein 3-1, chloroplastic-like	182	3.15e-97	GO:0015979 photosynthesis	GO:0009654 oxygen evolving complex | GO:0031977 thylakoid lumen | GO:0019898 extrinsic to membrane | GO:0009570 chloroplast stroma | GO:0009534 chloroplast thylakoid | GO:0048046 apoplast	GO:0005509 calcium ion binding	pfam05757 PsbQ	Phoenix	42345|Phoenix dactylifera
TRINITY_DN138544_c0_g1_i4	678	-1.82639	-1.82639	1.20923	1.39425	0.340644	0.708665	1515	gi|743827507|ref|XP_010933607.1| PREDICTED: nudix hydrolase 8-like isoform X1	358	5.02e-175	GO:0009611 response to wounding | GO:0008152 metabolic process | GO:0006979 response to oxidative stress	GO:0009536 plastid	GO:0051287 NAD binding | GO:0016787 hydrolase activity	pfam00293 NUDIX	Elaeis	51953|Elaeis guineensis
TRINITY_DN139987_c2_g1_i8	679	-2.00854	-2.53734	2.37101	2.23258	-0.194968	0.137257	1652	gi|148927382|gb|ABR19827.1| cysteine proteinase	410	1.96e-243	GO:0050832 defense response to fungus | GO:0006508 proteolysis | GO:0009651 response to salt stress	GO:0005773 vacuole | GO:0009506 plasmodesma | GO:0016023 cytoplasmic membrane-bounded vesicle | GO:0009507 chloroplast | GO:0005829 cytosol | GO:0048046 apoplast | GO:0005783 endoplasmic reticulum	GO:0004623 phospholipase A2 activity | GO:0004197 cysteine-type endopeptidase activity	pfam00112 Peptidase_C1 | pfam08246 Inhibitor_I29 | pfam00396 Granulin | pfam00131 Metallothio	Elaeis	51953|Elaeis guineensis
TRINITY_DN134979_c0_g1_i3	680	-1.61459	-1.61459	2.21323	2.13043	-1.61459	0.50011	837	gi|743870614|ref|XP_010906089.1| PREDICTED: uncharacterized protein LOC105033123	158	4.17e-88	GO:0006508 proteolysis | GO:0030163 protein catabolic process	-	GO:0008233 peptidase activity	pfam02617 ClpS	Elaeis	51953|Elaeis guineensis
TRINITY_DN136922_c3_g1_i2	681	-3.02421	-3.02421	2.67131	2.11911	0.0311627	1.22683	1128	gi|719975084|ref|XP_010246607.1| PREDICTED: 2-Cys peroxiredoxin BAS1, chloroplastic-like	264	1.45e-142	GO:0031348 negative regulation of defense response | GO:0019684 photosynthesis, light reaction | GO:0009750 response to fructose stimulus | GO:0006098 pentose-phosphate shunt | GO:0009595 detection of biotic stimulus | GO:0009867 jasmonic acid mediated signaling pathway | GO:0009697 salicylic acid biosynthetic process | GO:0006833 water transport | GO:0009862 systemic acquired resistance, salicyl…	GO:0009941 chloroplast envelope | GO:0048046 apoplast | GO:0010319 stromule | GO:0009570 chloroplast stroma | GO:0009579 thylakoid | GO:0005739 mitochondrion	GO:0051920 peroxiredoxin activity | GO:0016209 antioxidant activity	pfam00578 AhpC-TSA | pfam08534 Redoxin | pfam10417 1-cysPrx_C	Nelumbo	4432|Nelumbo nucifera
TRINITY_DN139603_c1_g1_i2	682	-2.62857	-2.62857	0.298564	2.1661	1.09488	1.6976	1437	gi|530278092|gb|AGT16130.1| leucine zipper protein	403	4.54e-238	GO:0006636 unsaturated fatty acid biosynthetic process | GO:0030001 metal ion transport | GO:0010207 photosystem II assembly | GO:0019288 isopentenyl diphosphate biosynthetic process, mevalonate-independent pathway | GO:0019216 regulation of lipid metabolic process | GO:0009658 chloroplast organization | GO:0009416 response to light stimulus | GO:0019344 cysteine biosynthetic process | GO:0055085…	GO:0009706 chloroplast inner membrane | GO:0009535 chloroplast thylakoid membrane	GO:0046873 metal ion transmembrane transporter activity | GO:0005506 iron ion binding | GO:0003677 DNA binding | GO:0048529 magnesium-protoporphyrin IX monomethyl ester (oxidative) cyclase activity	pfam02915 Rubrerythrin	Saccharum	128810|Saccharum hybrid cultivar
TRINITY_DN133782_c3_g1_i3	683	-1.54869	-1.54869	2.12588	2.02892	-0.880571	-0.176852	2095	gi|672158399|ref|XP_008798940.1| PREDICTED: acetolactate synthase 1, chloroplastic	594	0.0	GO:0009097 isoleucine biosynthetic process | GO:0009099 valine biosynthetic process	GO:0009570 chloroplast stroma	GO:0030976 thiamine pyrophosphate binding | GO:0016829 lyase activity | GO:0000287 magnesium ion binding | GO:0050660 flavin adenine dinucleotide binding | GO:0003984 acetolactate synthase activity	pfam02775 TPP_enzyme_C | pfam02776 TPP_enzyme_N | pfam00205 TPP_enzyme_M	Phoenix	42345|Phoenix dactylifera
TRINITY_DN136013_c3_g3_i5	684	-4.13704	-4.13704	2.46824	3.00072	1.41777	1.38734	272	gi|914756621|gb|KOC10786.1| hypothetical protein AFLA70_751g000290	74	1.04e-11	-	-	-	-	Aspergillus	5059|Aspergillus flavus
TRINITY_DN138843_c2_g3_i5	685	-1.93979	-1.93979	0.785296	1.89502	0.5737	0.625563	1158	gi|743771080|ref|XP_010915827.1| PREDICTED: uncharacterized protein LOC105040822	309	6.85e-186	GO:0006468 protein phosphorylation	GO:0016023 cytoplasmic membrane-bounded vesicle | GO:0005886 plasma membrane	GO:0005524 ATP binding | GO:0004674 protein serine/threonine kinase activity	-	Elaeis	51953|Elaeis guineensis
TRINITY_DN139069_c0_g1_i9	686	-2.30015	-2.30015	2.03005	0.889836	0.451103	1.2293	1459	gi|743771040|ref|XP_010915806.1| PREDICTED: probable chlorophyll(ide) b reductase NYC1, chloroplastic	354	7.28e-215	GO:0055114 oxidation-reduction process | GO:0010304 PSII associated light-harvesting complex II catabolic process | GO:0015996 chlorophyll catabolic process	GO:0016021 integral to membrane | GO:0009535 chloroplast thylakoid membrane | GO:0042170 plastid membrane	GO:0034256 chlorophyll(ide) b reductase activity | GO:0005515 protein binding	pfam00106 adh_short | pfam08659 KR | pfam13561 adh_short_C2 | pfam03807 F420_oxidored	Elaeis	51953|Elaeis guineensis
TRINITY_DN140028_c0_g3_i9	687	-3.96484	-3.96484	3.73443	2.20905	0.348555	1.63763	251	gi|78033431|emb|CAJ30046.1| hypothetical protein mgI388	59	2.09e-26	-	-	-	-	Magnetospirillum	55518|Magnetospirillum gryphiswaldense
TRINITY_DN138509_c0_g1_i1	688	-1.452	-1.452	1.41649	1.60701	-1.452	1.3325	1481	gi|743778306|ref|XP_010919610.1| PREDICTED: coatomer subunit alpha-1	387	1.9e-234	GO:0000911 cytokinesis by cell plate formation | GO:0006511 ubiquitin-dependent protein catabolic process | GO:0051788 response to misfolded protein | GO:0080129 proteasome core complex assembly | GO:0000226 microtubule cytoskeleton organization | GO:0006888 ER to Golgi vesicle-mediated transport | GO:0006886 intracellular protein transport | GO:0009853 photorespiration	GO:0030126 COPI vesicle coat | GO:0005829 cytosol | GO:0005739 mitochondrion | GO:0080008 CUL4 RING ubiquitin ligase complex | GO:0005886 plasma membrane	GO:0005215 transporter activity | GO:0005198 structural molecule activity	pfam06957 COPI_C	Elaeis	51953|Elaeis guineensis
TRINITY_DN131562_c0_g2_i3	689	-1.16541	-1.16541	2.68318	1.97847	-1.16541	-1.16541	968	gi|672128219|ref|XP_008787591.1| PREDICTED: uncharacterized protein At2g37660, chloroplastic	276	1.77e-161	-	GO:0009941 chloroplast envelope | GO:0009570 chloroplast stroma	-	pfam13460 NAD_binding_10	Phoenix	42345|Phoenix dactylifera
TRINITY_DN136984_c1_g2_i6	690	-2.73914	-2.73914	2.07038	1.69402	1.34833	0.365537	557	gi|590701263|ref|XP_007046354.1| Uncharacterized protein TCM_011894	62	1.27e-10	-	-	-	-	Theobroma	3641|Theobroma cacao
TRINITY_DN139353_c3_g1_i10	691	-2.23764	-2.23764	0.898882	2.46911	1.83395	-0.726675	751	gi|381141812|gb|AFF57842.1| Cu/Zn superoxide dismutase	151	1.52e-94	GO:0071472 cellular response to salt stress | GO:0071484 cellular response to light intensity | GO:0071457 cellular response to ozone | GO:0055114 oxidation-reduction process | GO:0042742 defense response to bacterium | GO:0010039 response to iron ion | GO:0071493 cellular response to UV-B | GO:0071329 cellular response to sucrose stimulus | GO:0071280 cellular response to copper ion | GO:0019430…	GO:0005737 cytoplasm	GO:0005507 copper ion binding | GO:0008270 zinc ion binding | GO:0004784 superoxide dismutase activity	pfam00080 Sod_Cu	Tetradium	354523|Tetradium ruticarpum
TRINITY_DN136162_c0_g3_i3	692	-2.15084	-2.15084	1.56692	1.46505	0.451336	0.818361	1280	gi|743787520|ref|XP_010922439.1| PREDICTED: ankyrin repeat-containing protein At3g12360-like	426	8.44e-249	GO:0034613 cellular protein localization | GO:0009651 response to salt stress	GO:0005634 nucleus | GO:0009536 plastid | GO:0005886 plasma membrane	-	pfam12796 Ank_2 | pfam13962 PGG | pfam13637 Ank_4 | pfam13857 Ank_5 | pfam00023 Ank | pfam13606 Ank_3	Elaeis	51953|Elaeis guineensis
TRINITY_DN135312_c2_g1_i4	693	-1.97311	-1.97311	0.288121	1.72544	0.760246	1.17241	1594	gi|672176825|ref|XP_008808490.1| PREDICTED: 2-oxoisovalerate dehydrogenase subunit alpha 2, mitochondrial isoform X2	455	1.28e-240	GO:0009744 response to sucrose stimulus | GO:0009646 response to absence of light | GO:0043617 cellular response to sucrose starvation | GO:0055114 oxidation-reduction process	-	GO:0003863 3-methyl-2-oxobutanoate dehydrogenase (2-methylpropanoyl-transferring) activity	pfam00676 E1_dh	Phoenix	42345|Phoenix dactylifera
TRINITY_DN139374_c6_g1_i5	694	-1.64167	-1.64167	3.18025	2.16857	-1.64167	-0.423816	884	gi|695024433|ref|XP_009399432.1| PREDICTED: phosphoribulokinase, chloroplastic-like	229	1.19e-134	GO:0042742 defense response to bacterium | GO:0009409 response to cold | GO:0005975 carbohydrate metabolic process | GO:0016310 phosphorylation	GO:0005739 mitochondrion | GO:0009941 chloroplast envelope | GO:0009535 chloroplast thylakoid membrane | GO:0009570 chloroplast stroma | GO:0010319 stromule | GO:0048046 apoplast	GO:0003676 nucleic acid binding | GO:0005524 ATP binding | GO:0008974 phosphoribulokinase activity	pfam00485 PRK	Musa	4641|Musa acuminata
TRINITY_DN139097_c3_g1_i2	695	-2.17159	-2.17159	2.10729	1.83892	0.230858	0.16612	628	gi|672136056|ref|XP_008791710.1| PREDICTED: 21 kDa protein	182	5.1e-35	GO:0043086 negative regulation of catalytic activity	-	GO:0030599 pectinesterase activity | GO:0003779 actin binding | GO:0004857 enzyme inhibitor activity	pfam04043 PMEI	Phoenix	42345|Phoenix dactylifera
TRINITY_DN133838_c2_g1_i1	696	-2.06732	-2.06732	1.73063	1.77897	-0.23059	0.855637	1220	gi|743774696|ref|XP_010917710.1| PREDICTED: uncharacterized protein LOC105042272	356	1.46e-186	GO:0010264 myo-inositol hexakisphosphate biosynthetic process | GO:0006098 pentose-phosphate shunt | GO:0009773 photosynthetic electron transport in photosystem I	GO:0010598 NAD(P)H dehydrogenase complex (plastoquinone) | GO:0009535 chloroplast thylakoid membrane	GO:0003824 catalytic activity | GO:0030246 carbohydrate binding	-	Elaeis	51953|Elaeis guineensis
TRINITY_DN137726_c2_g1_i6	697	-2.1023	-2.1023	2.71777	2.80704	-2.1023	0.782099	490	-	-	-	-	-	-	-	-	-
TRINITY_DN139833_c0_g1_i4	698	-1.02078	-1.02078	0.516766	1.74878	-0.160014	-0.0639781	2375	gi|743758042|ref|XP_010924772.1| PREDICTED: protein CHUP1, chloroplastic	676	0.0	GO:0045893 positive regulation of transcription, DNA-dependent | GO:0035304 regulation of protein dephosphorylation | GO:0010207 photosystem II assembly | GO:0009902 chloroplast relocation | GO:0042793 transcription from plastid promoter | GO:0006364 rRNA processing | GO:0010027 thylakoid membrane organization	GO:0009707 chloroplast outer membrane | GO:0005634 nucleus	-	pfam00038 Filament	Elaeis	51953|Elaeis guineensis
TRINITY_DN137708_c5_g1_i3	699	-1.77145	-1.77145	2.44291	2.04811	0.823335	-1.77145	851	gi|115487694|ref|NP_001066334.1| Os12g0189400	72	3.14e-41	GO:0015979 photosynthesis	GO:0009522 photosystem I | GO:0009535 chloroplast thylakoid membrane	GO:0005516 calmodulin binding	pfam05479 PsaN	Oryza	4530|Oryza sativa
TRINITY_DN138288_c0_g1_i5	700	-1.01488	-1.01488	2.15505	1.90446	-1.01488	-1.01488	1646	gi|743770777|ref|XP_010915675.1| PREDICTED: rhodanese-like domain-containing protein 4, chloroplastic	413	1.07e-186	GO:0042742 defense response to bacterium | GO:0005975 carbohydrate metabolic process | GO:0009772 photosynthetic electron transport in photosystem II	GO:0009535 chloroplast thylakoid membrane	GO:0004553 hydrolase activity, hydrolyzing O-glycosyl compounds	-	Elaeis	51953|Elaeis guineensis
TRINITY_DN140122_c2_g1_i2	701	-0.921058	-0.921058	1.43537	2.24887	-0.921058	-0.921058	3395	gi|743805518|ref|XP_010927463.1| PREDICTED: phototropin-2-like isoform X1	909	0.0	GO:0010155 regulation of proton transport | GO:0010119 regulation of stomatal movement | GO:0023014 signal transduction via phosphorylation event | GO:0009638 phototropism | GO:0018298 protein-chromophore linkage | GO:0010362 negative regulation of anion channel activity by blue light | GO:0006355 regulation of transcription, DNA-dependent | GO:0006468 protein phosphorylation | GO:0009903 chlorop…	GO:0005773 vacuole | GO:0005794 Golgi apparatus | GO:0005874 microtubule | GO:0009986 cell surface | GO:0009898 internal side of plasma membrane	GO:0009882 blue light photoreceptor activity | GO:0005198 structural molecule activity | GO:0000155 two-component sensor activity | GO:0004674 protein serine/threonine kinase activity | GO:0042802 identical protein binding | GO:0005524 ATP binding	pfam00069 Pkinase | pfam13426 PAS_9 | pfam07714 Pkinase_Tyr | pfam00989 PAS | pfam08447 PAS_3 | pfam08448 PAS_4	Elaeis	51953|Elaeis guineensis
TRINITY_DN138764_c5_g1_i1	702	-1.77815	-1.77815	3.48508	3.62751	-1.77815	-1.77815	463	gi|586669494|ref|XP_006836429.1| PREDICTED: photosystem II 10 kDa polypeptide, chloroplastic	82	2.3e-43	GO:0010270 photosystem II oxygen evolving complex assembly	GO:0009654 oxygen evolving complex | GO:0009534 chloroplast thylakoid	-	pfam04725 PsbR	Amborella	13333|Amborella trichopoda
TRINITY_DN137773_c0_g1_i4	703	-2.50504	-2.50504	2.41892	0.507531	1.70426	0.379365	966	gi|695034673|ref|XP_009404798.1| PREDICTED: pathogen-related protein-like	216	1.7e-97	-	-	-	pfam07366 SnoaL	Musa	4641|Musa acuminata
TRINITY_DN136867_c2_g4_i1	704	-1.6757	-1.6757	1.84132	2.60992	-1.6757	0.575865	713	gi|743870711|ref|XP_010906115.1| PREDICTED: photosystem II 5 kDa protein, chloroplastic-like	102	3.49e-27	GO:0009611 response to wounding | GO:0010224 response to UV-B | GO:0010193 response to ozone | GO:0015979 photosynthesis	GO:0009523 photosystem II | GO:0009535 chloroplast thylakoid membrane	-	-	Elaeis	51953|Elaeis guineensis
TRINITY_DN137288_c0_g1_i2	705	-1.08563	-1.08563	2.41147	1.93105	-1.08563	-1.08563	1435	gi|743874839|ref|XP_010907178.1| PREDICTED: uncharacterized protein LOC105033904	448	1.89e-212	GO:0048367 shoot development | GO:0048364 root development	GO:0009507 chloroplast	-	pfam02536 mTERF	Elaeis	51953|Elaeis guineensis
TRINITY_DN134100_c0_g2_i2	706	-1.18452	-1.18452	1.33326	2.10207	0.118237	-1.18452	1996	gi|743771230|ref|XP_010915903.1| PREDICTED: protein phosphatase 2C and cyclic nucleotide-binding/kinase domain-containing protein isoform X1	663	0.0	GO:0006470 protein dephosphorylation | GO:0045859 regulation of protein kinase activity	GO:0005952 cAMP-dependent protein kinase complex | GO:0005886 plasma membrane	GO:0004674 protein serine/threonine kinase activity | GO:0046872 metal ion binding | GO:0005524 ATP binding | GO:0004722 protein serine/threonine phosphatase activity | GO:0008603 cAMP-dependent protein kinase regulator activity	pfam00027 cNMP_binding | pfam00069 Pkinase	Elaeis	51953|Elaeis guineensis
TRINITY_DN139971_c0_g1_i12	707	-2.60726	-2.60726	2.01327	1.37413	1.18236	0.64476	1869	gi|743755465|ref|XP_010911246.1| PREDICTED: vacuolar-processing enzyme	479	1.41e-278	GO:0006508 proteolysis	GO:0000323 lytic vacuole	GO:0004197 cysteine-type endopeptidase activity	pfam01650 Peptidase_C13	Elaeis	51953|Elaeis guineensis
TRINITY_DN139401_c3_g1_i4	708	-1.43056	-1.43056	1.96382	1.69079	-1.43056	0.637078	1769	gi|672142820|ref|XP_008795274.1| PREDICTED: cleft lip and palate transmembrane protein 1 homolog	439	1.91e-267	-	GO:0016021 integral to membrane | GO:0005783 endoplasmic reticulum | GO:0005739 mitochondrion	-	pfam05602 CLPTM1	Phoenix	42345|Phoenix dactylifera
TRINITY_DN136105_c3_g1_i3	709	-1.66184	-1.66184	2.10306	1.91432	-0.793151	0.099447	1264	gi|672118826|ref|XP_008782634.1| PREDICTED: uncharacterized protein LOC103702114 isoform X2	359	4.37e-185	GO:0008152 metabolic process	GO:0009507 chloroplast	GO:0016787 hydrolase activity	pfam13419 HAD_2 | pfam13242 Hydrolase_like	Phoenix	42345|Phoenix dactylifera
TRINITY_DN140056_c1_g1_i1	710	-1.07292	-1.07292	1.85876	1.65978	-1.07292	-0.299771	2619	gi|672133875|ref|XP_008790574.1| PREDICTED: uncharacterized protein LOC103707741	697	1.06e-287	-	-	-	-	Phoenix	42345|Phoenix dactylifera
TRINITY_DN138569_c0_g3_i3	711	-2.48334	-2.48334	3.55237	2.49641	-2.48334	1.40125	413	gi|695032256|ref|XP_009403670.1| PREDICTED: photosystem I subunit O isoform X1	59	9.71e-32	GO:0009768 photosynthesis, light harvesting in photosystem I	GO:0009522 photosystem I | GO:0009507 chloroplast	-	-	Musa	4641|Musa acuminata
TRINITY_DN137856_c3_g1_i1	712	-1.43081	-1.43081	2.89501	2.82824	-1.43081	-1.43081	654	-	-	-	-	-	-	-	-	-
TRINITY_DN132711_c0_g2_i3	713	-1.44596	-1.44596	1.32592	1.12911	-0.236823	0.673724	1707	gi|743762055|ref|XP_010906193.1| PREDICTED: UPF0586 protein C9orf41 homolog isoform X1	488	1.21e-244	GO:0009165 nucleotide biosynthetic process	GO:0005634 nucleus	-	pfam07942 N2227	Elaeis	51953|Elaeis guineensis
TRINITY_DN139550_c1_g2_i1	714	-4.11275	-4.11275	4.28538	4.53611	-1.68809	1.0921	298	gi|695037612|ref|XP_009406302.1| PREDICTED: carbonic anhydrase 2-like	83	4.62e-36	GO:0010037 response to carbon dioxide | GO:0010119 regulation of stomatal movement | GO:0015976 carbon utilization | GO:0008152 metabolic process	GO:0009941 chloroplast envelope | GO:0005886 plasma membrane | GO:0005829 cytosol	GO:0004089 carbonate dehydratase activity | GO:0008270 zinc ion binding	-	Musa	4641|Musa acuminata
TRINITY_DN139558_c0_g1_i3	715	-1.76097	-1.76097	2.59165	2.43894	0.252315	-1.76097	705	gi|743772639|ref|XP_010916633.1| PREDICTED: DEAD-box ATP-dependent RNA helicase 53-like	235	8.97e-133	GO:0009414 response to water deprivation | GO:0009651 response to salt stress | GO:0009409 response to cold | GO:0006200 ATP catabolic process | GO:0000373 Group II intron splicing	GO:0009941 chloroplast envelope | GO:0016020 membrane | GO:0005618 cell wall | GO:0005730 nucleolus | GO:0009570 chloroplast stroma | GO:0043234 protein complex | GO:0005739 mitochondrion	GO:0008270 zinc ion binding | GO:0008026 ATP-dependent helicase activity | GO:0003677 DNA binding | GO:0003723 RNA binding | GO:0005524 ATP binding	pfam00270 DEAD	Elaeis	51953|Elaeis guineensis
TRINITY_DN138377_c0_g1_i6	716	-2.96829	-2.96829	2.66378	2.72057	-0.814481	1.36671	921	gi|672188124|ref|XP_008813507.1| PREDICTED: photosystem I reaction center subunit XI, chloroplastic	219	1.26e-130	GO:0015979 photosynthesis	GO:0010287 plastoglobule | GO:0009941 chloroplast envelope | GO:0009538 photosystem I reaction center | GO:0016021 integral to membrane | GO:0009535 chloroplast thylakoid membrane	-	pfam02605 PsaL	Phoenix	42345|Phoenix dactylifera
TRINITY_DN138011_c3_g2_i2	717	-2.62421	-2.62421	2.41326	2.11574	0.937111	-0.217678	498	gi|743831572|ref|XP_010934733.1| PREDICTED: remorin	84	3.2e-38	GO:0048765 root hair cell differentiation	GO:0005773 vacuole | GO:0009506 plasmodesma | GO:0005886 plasma membrane	GO:0003677 DNA binding | GO:0005515 protein binding	pfam03763 Remorin_C	Elaeis	51953|Elaeis guineensis
TRINITY_DN138391_c1_g2_i2	718	-1.34007	-1.34007	2.62165	2.73863	-1.34007	-1.34007	2352	gi|672164633|ref|XP_008802200.1| PREDICTED: cryptochrome-1-like isoform X1	539	0.0	GO:0009583 detection of light stimulus | GO:0009414 response to water deprivation | GO:0010075 regulation of meristem growth | GO:0010617 circadian regulation of calcium ion oscillation | GO:0010118 stomatal movement | GO:0051510 regulation of unidimensional cell growth | GO:0009640 photomorphogenesis | GO:0046777 protein autophosphorylation | GO:0046283 anthocyanin metabolic process | GO:0055114…	-	GO:0009882 blue light photoreceptor activity | GO:0004672 protein kinase activity | GO:0003913 DNA photolyase activity | GO:0042803 protein homodimerization activity	pfam03441 FAD_binding_7 | pfam12546 Cryptochrome_C	Phoenix	42345|Phoenix dactylifera
TRINITY_DN139741_c1_g1_i7	719	-1.41066	-1.41066	2.52735	3.11529	-1.41066	-1.41066	1057	gi|586717887|ref|XP_006848193.1| PREDICTED: chlorophyll a-b binding protein CP29.2, chloroplastic	198	2.46e-126	GO:0009765 photosynthesis, light harvesting | GO:0009637 response to blue light | GO:0010218 response to far red light | GO:0010114 response to red light	GO:0010287 plastoglobule | GO:0009941 chloroplast envelope | GO:0009534 chloroplast thylakoid | GO:0009522 photosystem I	GO:0046872 metal ion binding	pfam00504 Chloroa_b-bind	Amborella	13333|Amborella trichopoda
TRINITY_DN140149_c2_g1_i3	720	-1.16507	-1.16507	1.17435	1.57521	-1.16507	0.74566	3111	gi|743767124|ref|XP_010913813.1| PREDICTED: uncharacterized protein LOC105039371	590	0.0	GO:0009793 embryo development ending in seed dormancy | GO:0008152 metabolic process	GO:0009570 chloroplast stroma | GO:0005739 mitochondrion	GO:0046872 metal ion binding | GO:0016787 hydrolase activity	pfam05193 Peptidase_M16_C	Elaeis	51953|Elaeis guineensis
TRINITY_DN138321_c2_g1_i2	721	-1.38539	-1.38539	1.89126	2.58335	-1.38539	-0.318438	1174	gi|743855496|ref|XP_010941449.1| PREDICTED: LOW QUALITY PROTEIN: UPF0392 protein RCOM_0530710-like	279	1.37e-135	-	GO:0005794 Golgi apparatus | GO:0005739 mitochondrion	GO:0008270 zinc ion binding	pfam01697 Glyco_transf_92 | pfam13704 Glyco_tranf_2_4	Elaeis	51953|Elaeis guineensis
TRINITY_DN139699_c1_g1_i6	722	-4.06962	-4.06962	2.98286	2.96166	1.11292	1.0818	715	gi|695061172|ref|XP_009419010.1| PREDICTED: oxygen-evolving enhancer protein 2, chloroplastic-like	236	3.54e-122	GO:0042742 defense response to bacterium | GO:0015979 photosynthesis	GO:0031977 thylakoid lumen | GO:0009654 oxygen evolving complex | GO:0019898 extrinsic to membrane | GO:0009941 chloroplast envelope | GO:0009535 chloroplast thylakoid membrane | GO:0009570 chloroplast stroma | GO:0048046 apoplast	GO:0008266 poly(U) RNA binding | GO:0005509 calcium ion binding	pfam01789 PsbP	Musa	4641|Musa acuminata
TRINITY_DN136167_c0_g1_i6	723	-2.21417	-2.21417	2.39641	2.88298	-1.03084	0.179795	602	gi|695018807|ref|XP_009396381.1| PREDICTED: uncharacterized protein LOC103981385	116	7.63e-29	GO:0006661 phosphatidylinositol biosynthetic process	GO:0009536 plastid	-	-	Musa	4641|Musa acuminata
TRINITY_DN140018_c1_g1_i9	724	-1.80684	-1.80684	0.683212	0.94569	0.653636	1.33115	2811	gi|695059899|ref|XP_009418323.1| PREDICTED: arginine decarboxylase-like	713	0.0	GO:0006979 response to oxidative stress | GO:0009446 putrescine biosynthetic process | GO:0048316 seed development | GO:0009753 response to jasmonic acid stimulus | GO:0008295 spermidine biosynthetic process | GO:0006527 arginine catabolic process | GO:0009651 response to salt stress | GO:0009409 response to cold | GO:0009611 response to wounding | GO:0080167 response to karrikin | GO:0009737 res…	-	GO:0008792 arginine decarboxylase activity	pfam02784 Orn_Arg_deC_N | pfam00278 Orn_DAP_Arg_deC	Musa	4641|Musa acuminata
TRINITY_DN136182_c0_g1_i1	725	-0.84304	-0.84304	2.00856	1.3636	-0.84304	-0.84304	1883	gi|695073498|ref|XP_009383920.1| PREDICTED: protoporphyrinogen oxidase, chloroplastic	504	1.06e-287	GO:0006782 protoporphyrinogen IX biosynthetic process | GO:0015995 chlorophyll biosynthetic process | GO:0055114 oxidation-reduction process	GO:0009941 chloroplast envelope | GO:0009534 chloroplast thylakoid	GO:0004729 oxygen-dependent protoporphyrinogen oxidase activity	pfam01593 Amino_oxidase | pfam13450 NAD_binding_8	Musa	4641|Musa acuminata
TRINITY_DN139476_c4_g2_i1	726	-2.19513	-2.19513	2.83003	3.25816	-1.3592	-0.338739	761	gi|300508140|dbj|BAJ10902.1| tuber lectin 1	139	8.41e-47	-	-	-	pfam01453 B_lectin	Dioscorea	55575|Dioscorea polystachya
TRINITY_DN139514_c2_g2_i2	727	-1.63147	-1.63147	1.80549	1.13321	-1.002	1.32625	1714	gi|672143163|ref|XP_008795450.1| PREDICTED: pleiotropic drug resistance protein 3-like	571	0.0	GO:0010193 response to ozone | GO:0006200 ATP catabolic process | GO:0015692 lead ion transport | GO:0080168 abscisic acid transport	GO:0016021 integral to membrane	GO:0005524 ATP binding | GO:0016887 ATPase activity	pfam01061 ABC2_membrane | pfam08370 PDR_assoc | pfam12730 ABC2_membrane_4 | pfam12698 ABC2_membrane_3 | pfam01757 Acyl_transf_3	Phoenix	42345|Phoenix dactylifera
TRINITY_DN140084_c1_g1_i8	728	-3.00088	-3.00088	1.81362	1.53648	1.38061	1.27107	2370	gi|743810209|ref|XP_010928833.1| PREDICTED: linoleate 13S-lipoxygenase 2-1, chloroplastic-like	788	0.0	GO:0034440 lipid oxidation | GO:0009753 response to jasmonic acid stimulus | GO:0009620 response to fungus | GO:0009611 response to wounding | GO:0080027 response to herbivore | GO:0009617 response to bacterium | GO:0031408 oxylipin biosynthetic process	GO:0009941 chloroplast envelope | GO:0009535 chloroplast thylakoid membrane | GO:0009570 chloroplast stroma	GO:0016165 lipoxygenase activity | GO:0005506 iron ion binding	pfam00305 Lipoxygenase | pfam01477 PLAT	Elaeis	51953|Elaeis guineensis
TRINITY_DN137578_c5_g1_i16	729	-1.12006	-1.12006	2.3121	2.16815	-1.12006	-1.12006	1069	gi|743856256|ref|XP_010941801.1| PREDICTED: RING finger and CHY zinc finger domain-containing protein 1-like	55	1.86e-19	GO:0016567 protein ubiquitination	GO:0005737 cytoplasm | GO:0005634 nucleus	GO:0008270 zinc ion binding | GO:0004842 ubiquitin-protein ligase activity | GO:0008134 transcription factor binding	-	Elaeis	51953|Elaeis guineensis
TRINITY_DN138824_c0_g2_i11	730	-1.09119	-1.09119	1.86319	2.50157	-1.09119	-1.09119	1965	gi|743756787|ref|XP_010918681.1| PREDICTED: carotenoid 9,10(9',10')-cleavage dioxygenase 1-like	313	3.19e-163	GO:0055114 oxidation-reduction process	GO:0009536 plastid	GO:0003676 nucleic acid binding | GO:0008270 zinc ion binding | GO:0051213 dioxygenase activity	pfam03055 RPE65	Elaeis	51953|Elaeis guineensis
TRINITY_DN136882_c0_g1_i5	731	-2.75771	-2.75771	1.68769	3.001	-0.28652	1.11325	586	gi|719994128|ref|XP_010254085.1| PREDICTED: photosystem I reaction center subunit VI, chloroplastic-like	139	4.04e-79	GO:0015979 photosynthesis	GO:0010287 plastoglobule | GO:0009538 photosystem I reaction center | GO:0016021 integral to membrane | GO:0009535 chloroplast thylakoid membrane	-	pfam03244 PSI_PsaH	Nelumbo	4432|Nelumbo nucifera
TRINITY_DN138452_c1_g2_i1	732	-2.18965	-2.18965	1.10313	1.3976	1.08491	0.793663	952	gi|672182671|ref|XP_008811586.1| PREDICTED: auxin-responsive protein IAA1-like	206	2.13e-114	GO:0009734 auxin mediated signaling pathway | GO:0006355 regulation of transcription, DNA-dependent	GO:0005634 nucleus	GO:0003676 nucleic acid binding | GO:0042802 identical protein binding | GO:0046983 protein dimerization activity | GO:0000166 nucleotide binding	pfam02309 AUX_IAA	Phoenix	42345|Phoenix dactylifera
TRINITY_DN140203_c3_g1_i8	733	-3.64354	-3.64354	3.17427	2.9727	0.158963	0.981145	656	gi|672124328|ref|XP_008785539.1| PREDICTED: ribulose bisphosphate carboxylase/oxygenase activase 2, chloroplastic isoform X1	198	3.54e-111	GO:0009753 response to jasmonic acid stimulus | GO:0042742 defense response to bacterium | GO:0009416 response to light stimulus | GO:0009409 response to cold | GO:0010150 leaf senescence | GO:0043085 positive regulation of catalytic activity	GO:0005618 cell wall | GO:0009941 chloroplast envelope | GO:0009535 chloroplast thylakoid membrane | GO:0005634 nucleus | GO:0010319 stromule | GO:0048046 apoplast	GO:0046863 ribulose-1,5-bisphosphate carboxylase/oxygenase activator activity | GO:0043531 ADP binding | GO:0005524 ATP binding	-	Phoenix	42345|Phoenix dactylifera
TRINITY_DN139849_c1_g1_i4	734	-0.784239	-0.784239	2.54546	0.591496	-0.784239	-0.784239	2233	gi|743867307|ref|XP_010905282.1| PREDICTED: BTB/POZ domain-containing protein At5g67385 isoform X1	577	2.62e-300	GO:0009860 pollen tube growth | GO:0009416 response to light stimulus	GO:0005886 plasma membrane	GO:0004871 signal transducer activity	pfam03000 NPH3 | pfam00651 BTB	Elaeis	51953|Elaeis guineensis
TRINITY_DN139622_c1_g1_i8	735	-1.98485	-1.98485	2.11284	0.998823	0.162126	0.69592	1206	gi|743860289|ref|XP_010942974.1| PREDICTED: protein notum homolog	276	9.5e-140	GO:0008152 metabolic process	GO:0005576 extracellular region | GO:0016023 cytoplasmic membrane-bounded vesicle | GO:0005829 cytosol | GO:0009506 plasmodesma | GO:0009505 plant-type cell wall | GO:0005886 plasma membrane	GO:0016787 hydrolase activity	pfam03283 PAE	Elaeis	51953|Elaeis guineensis
TRINITY_DN139099_c0_g1_i3	736	-1.14907	-1.14907	0.865998	1.2675	-0.338423	0.503071	2513	gi|743773162|ref|XP_010916914.1| PREDICTED: acetyl-CoA carboxylase 1-like	679	0.0	GO:0048364 root development | GO:0009735 response to cytokinin stimulus | GO:0030497 fatty acid elongation | GO:0010072 primary shoot apical meristem specification	GO:0009536 plastid | GO:0005829 cytosol | GO:0005886 plasma membrane	GO:0003989 acetyl-CoA carboxylase activity | GO:0004075 biotin carboxylase activity | GO:0046872 metal ion binding | GO:0005524 ATP binding	pfam01039 Carboxyl_trans	Elaeis	51953|Elaeis guineensis
TRINITY_DN135951_c0_g1_i1	737	-1.02531	-1.02531	1.93372	1.46089	-1.02531	-0.31867	1975	gi|743793708|ref|XP_010923996.1| PREDICTED: chitin-inducible gibberellin-responsive protein 1-like	553	7e-296	GO:0009640 photomorphogenesis | GO:0006355 regulation of transcription, DNA-dependent | GO:0007165 signal transduction	GO:0005829 cytosol	GO:0004871 signal transducer activity	pfam03514 GRAS | pfam08601 PAP1	Elaeis	51953|Elaeis guineensis
TRINITY_DN136248_c1_g4_i1	738	-1.50588	-1.50588	2.12429	2.09641	0.296934	-1.50588	1169	gi|565318244|gb|ETE69548.1| Histone-lysine N-methyltransferase, H3 lysine-79 specific, partial	187	6.73e-08	GO:0032259 methylation	-	GO:0008168 methyltransferase activity	-	Ophiophagus	8665|Ophiophagus hannah
TRINITY_DN136121_c1_g1_i6	739	-1.90301	-1.90301	1.90619	1.06802	0.366617	0.465195	1551	gi|672187619|ref|XP_008813383.1| PREDICTED: probable glutamyl endopeptidase, chloroplastic isoform X5	480	5e-298	GO:0006508 proteolysis	GO:0009570 chloroplast stroma	GO:0004177 aminopeptidase activity | GO:0008236 serine-type peptidase activity	pfam00326 Peptidase_S9 | pfam12695 Abhydrolase_5 | pfam12697 Abhydrolase_6 | pfam02129 Peptidase_S15 | pfam01738 DLH	Phoenix	42345|Phoenix dactylifera
TRINITY_DN135430_c3_g1_i1	740	-2.69985	-2.69985	2.99431	2.80614	-0.927115	0.526355	711	gi|743855076|ref|XP_010941216.1| PREDICTED: glycine cleavage system H protein 3, mitochondrial-like	181	2.74e-96	GO:0032259 methylation | GO:0019464 glycine decarboxylation via glycine cleavage system	GO:0009507 chloroplast | GO:0009579 thylakoid | GO:0005634 nucleus | GO:0005960 glycine cleavage complex | GO:0005739 mitochondrion	GO:0004047 aminomethyltransferase activity	pfam01597 GCV_H	Elaeis	51953|Elaeis guineensis
TRINITY_DN132995_c1_g4_i6	741	-3.05316	-3.05316	4.70917	4.39109	-3.05316	0.059211	260	gi|396475785|ref|XP_003839870.1| predicted protein	48	5.75e-21	-	-	-	-	Leptosphaeria	5022|Leptosphaeria maculans
TRINITY_DN137540_c2_g2_i9	742	-1.47872	-1.47872	1.93216	1.26888	-0.275835	0.0322393	1210	gi|672115919|ref|XP_008781113.1| PREDICTED: ATP-dependent Clp protease proteolytic subunit 5, chloroplastic-like	288	3.68e-164	GO:0006508 proteolysis	GO:0009941 chloroplast envelope | GO:0009840 chloroplastic endopeptidase Clp complex | GO:0009534 chloroplast thylakoid	GO:0004252 serine-type endopeptidase activity	pfam00574 CLP_protease	Phoenix	42345|Phoenix dactylifera
TRINITY_DN139436_c1_g1_i3	743	-2.44519	-2.44519	2.47587	2.17264	-0.138927	0.3808	862	gi|743762174|ref|XP_010906824.1| PREDICTED: uncharacterized oxidoreductase At1g06690, chloroplastic-like	196	1.22e-110	GO:0055114 oxidation-reduction process	GO:0010287 plastoglobule | GO:0009941 chloroplast envelope | GO:0009535 chloroplast thylakoid membrane	GO:0004033 aldo-keto reductase (NADP) activity	pfam00248 Aldo_ket_red	Elaeis	51953|Elaeis guineensis
TRINITY_DN138729_c0_g1_i2	744	-1.20524	-1.20524	0.580524	1.33603	1.69915	-1.20524	2475	gi|743857581|ref|XP_010942153.1| PREDICTED: transmembrane 9 superfamily member 11-like	666	0.0	-	GO:0005802 trans-Golgi network | GO:0016021 integral to membrane | GO:0005774 vacuolar membrane | GO:0016023 cytoplasmic membrane-bounded vesicle | GO:0009506 plasmodesma | GO:0005794 Golgi apparatus | GO:0005768 endosome	-	pfam02990 EMP70 | pfam01061 ABC2_membrane | pfam13346 ABC2_membrane_5	Elaeis	51953|Elaeis guineensis
TRINITY_DN139128_c0_g2_i2	745	-3.11626	-3.11626	3.4174	2.97988	0.212723	-0.377489	489	gi|695008376|ref|XP_009390779.1| PREDICTED: chlorophyll a-b binding protein CP26, chloroplastic-like	162	9.7e-105	GO:0009765 photosynthesis, light harvesting | GO:0009637 response to blue light | GO:0010196 nonphotochemical quenching | GO:0010218 response to far red light | GO:0010114 response to red light	GO:0010287 plastoglobule | GO:0009517 PSII associated light-harvesting complex II | GO:0009522 photosystem I | GO:0005739 mitochondrion | GO:0009783 photosystem II antenna complex	GO:0046872 metal ion binding	pfam00504 Chloroa_b-bind	Musa	4641|Musa acuminata
TRINITY_DN139975_c1_g1_i1	746	-1.41989	-1.41989	2.3398	1.8288	-1.41989	0.0910724	1202	gi|672132846|ref|XP_008790013.1| PREDICTED: uncharacterized protein LOC103707347 isoform X1	399	6.02e-240	GO:0010103 stomatal complex morphogenesis | GO:0016556 mRNA modification	GO:0005773 vacuole | GO:0009570 chloroplast stroma | GO:0005739 mitochondrion	-	pfam08547 CIA30 | pfam13460 NAD_binding_10	Phoenix	42345|Phoenix dactylifera
TRINITY_DN157557_c0_g1_i1	747	-4.37907	-4.37907	2.51114	3.05142	1.92843	1.26715	252	-	-	-	-	-	-	-	-	-
TRINITY_DN135481_c1_g1_i3	748	-1.8179	-1.8179	1.10239	1.44469	0.0680664	1.02065	1160	gi|672114536|ref|XP_008777402.1| PREDICTED: tropinone reductase homolog At1g07440-like	260	8.47e-126	GO:0055114 oxidation-reduction process	GO:0005829 cytosol	GO:0016491 oxidoreductase activity	pfam00106 adh_short | pfam13561 adh_short_C2 | pfam08659 KR | pfam01370 Epimerase	Phoenix	42345|Phoenix dactylifera
TRINITY_DN138222_c1_g1_i3	749	-2.45909	-2.45909	1.04261	1.28841	0.474865	2.11229	1024	gi|672112138|ref|XP_008804237.1| PREDICTED: probable polyamine oxidase 4	284	8.07e-163	GO:0006598 polyamine catabolic process | GO:0009805 coumarin biosynthetic process | GO:0055114 oxidation-reduction process | GO:0009611 response to wounding | GO:0042398 cellular modified amino acid biosynthetic process	GO:0005777 peroxisome | GO:0005634 nucleus	GO:0046592 polyamine oxidase activity | GO:0008131 primary amine oxidase activity	pfam01593 Amino_oxidase | pfam13450 NAD_binding_8	Phoenix	42345|Phoenix dactylifera
TRINITY_DN140040_c0_g1_i9	750	-1.69026	-1.69026	1.54424	3.10743	-1.69026	0.419102	1579	gi|695069845|ref|XP_009381926.1| PREDICTED: uncharacterized protein LOC103970026 isoform X1	379	9.59e-184	GO:0019761 glucosinolate biosynthetic process | GO:0046777 protein autophosphorylation | GO:0010155 regulation of proton transport	GO:0009507 chloroplast | GO:0016020 membrane	-	-	Musa	4641|Musa acuminata
TRINITY_DN135553_c11_g1_i1	751	-5.08147	-5.08147	2.9092	2.91559	2.08638	2.25177	617	-	-	-	-	-	-	-	-	-
TRINITY_DN139030_c0_g1_i6	752	-2.90731	-2.90731	1.8456	2.57405	1.06428	0.330708	418	gi|672185589|ref|XP_008812863.1| PREDICTED: uncharacterized protein LOC103723663	139	2.89e-81	GO:0016049 cell growth | GO:0009651 response to salt stress | GO:0009269 response to desiccation | GO:0000902 cell morphogenesis | GO:0048193 Golgi vesicle transport | GO:0006094 gluconeogenesis | GO:0046686 response to cadmium ion | GO:0006096 glycolysis | GO:0019344 cysteine biosynthetic process | GO:0009793 embryo development ending in seed dormancy	GO:0005829 cytosol | GO:0009506 plasmodesma | GO:0005794 Golgi apparatus | GO:0005634 nucleus | GO:0005886 plasma membrane	-	pfam03168 LEA_2	Phoenix	42345|Phoenix dactylifera
TRINITY_DN136867_c2_g4_i5	753	-2.19084	-2.19084	2.96414	1.58347	2.02491	-2.19084	582	gi|743870711|ref|XP_010906115.1| PREDICTED: photosystem II 5 kDa protein, chloroplastic-like	102	2.5e-27	GO:0009611 response to wounding | GO:0010224 response to UV-B | GO:0010193 response to ozone | GO:0015979 photosynthesis	GO:0009523 photosystem II | GO:0009535 chloroplast thylakoid membrane	-	-	Elaeis	51953|Elaeis guineensis
TRINITY_DN136489_c3_g1_i1	754	-2.553	-2.553	2.19991	1.49698	0.169249	1.23986	592	gi|695059265|ref|XP_009417986.1| PREDICTED: gamma-interferon-inducible lysosomal thiol reductase-like	180	6.53e-89	-	GO:0005576 extracellular region | GO:0016023 cytoplasmic membrane-bounded vesicle | GO:0005773 vacuole	GO:0003824 catalytic activity	pfam03227 GILT	Musa	4641|Musa acuminata
TRINITY_DN139445_c2_g1_i3	755	-2.24091	-2.24091	1.01941	0.89741	0.892979	1.67202	1083	gi|695023626|ref|XP_009398996.1| PREDICTED: 5-methyltetrahydropteroyltriglutamate--homocysteine methyltransferase 2-like	359	7.7e-211	GO:0009086 methionine biosynthetic process | GO:0009651 response to salt stress | GO:0032259 methylation | GO:0010043 response to zinc ion | GO:0046686 response to cadmium ion	GO:0005829 cytosol | GO:0005777 peroxisome | GO:0009506 plasmodesma | GO:0009941 chloroplast envelope | GO:0005774 vacuolar membrane | GO:0009570 chloroplast stroma | GO:0005886 plasma membrane | GO:0048046 apoplast	GO:0005507 copper ion binding | GO:0008705 methionine synthase activity | GO:0008270 zinc ion binding | GO:0003871 5-methyltetrahydropteroyltriglutamate-homocysteine S-methyltransferase activity	pfam08267 Meth_synt_1	Musa	4641|Musa acuminata
TRINITY_DN137330_c0_g1_i2	756	-2.1824	-2.1824	2.10182	1.52755	-0.296438	1.03188	743	gi|743884008|ref|XP_010909567.1| PREDICTED: cell number regulator 2-like	178	6.53e-89	GO:0006979 response to oxidative stress | GO:0048235 pollen sperm cell differentiation	GO:0005773 vacuole	-	pfam04749 PLAC8	Elaeis	51953|Elaeis guineensis
TRINITY_DN137012_c1_g1_i6	757	-1.20202	-1.20202	1.5309	1.55778	0.517383	-1.20202	1853	gi|743879810|ref|XP_010908483.1| PREDICTED: ABC transporter B family member 2-like	540	1.2e-312	GO:0055085 transmembrane transport | GO:0006200 ATP catabolic process	GO:0016021 integral to membrane | GO:0005739 mitochondrion	GO:0003723 RNA binding | GO:0042626 ATPase activity, coupled to transmembrane movement of substances | GO:0005524 ATP binding	pfam00664 ABC_membrane | pfam00005 ABC_tran | pfam07673 DUF1602	Elaeis	51953|Elaeis guineensis
TRINITY_DN138936_c2_g2_i1	758	-3.31875	-3.31875	3.36465	1.96765	-0.0659703	1.37116	379	gi|694998271|ref|XP_009403696.1| PREDICTED: calvin cycle protein CP12-1, chloroplastic-like	95	5.77e-17	GO:0080153 negative regulation of reductive pentose-phosphate cycle | GO:0009744 response to sucrose stimulus | GO:0034605 cellular response to heat | GO:0071454 cellular response to anoxia | GO:0009416 response to light stimulus | GO:0070417 cellular response to cold	GO:0043234 protein complex	-	-	Musa	4641|Musa acuminata
TRINITY_DN137151_c0_g1_i4	759	-1.24829	-1.24829	1.51851	1.93265	-1.24829	0.293717	1346	gi|743774450|ref|XP_010917579.1| PREDICTED: chloroplastic group IIA intron splicing facilitator CRS1, chloroplastic	403	5.48e-191	GO:0000373 Group II intron splicing | GO:0048316 seed development | GO:0009737 response to abscisic acid stimulus	GO:0009507 chloroplast	GO:0003723 RNA binding	pfam01985 CRS1_YhbY	Elaeis	51953|Elaeis guineensis
TRINITY_DN138313_c2_g1_i4	760	-5.06296	-5.06296	3.85009	3.50604	1.5624	1.20738	899	gi|743800635|ref|XP_010926041.1| PREDICTED: ribulose bisphosphate carboxylase small chain, chloroplastic-like	178	9.95e-92	GO:0055114 oxidation-reduction process | GO:0010114 response to red light | GO:0009409 response to cold | GO:0080158 chloroplast ribulose bisphosphate carboxylase complex biogenesis | GO:0015977 carbon fixation | GO:0009637 response to blue light | GO:0015979 photosynthesis | GO:0009853 photorespiration | GO:0010218 response to far red light	GO:0005618 cell wall | GO:0031977 thylakoid lumen | GO:0009941 chloroplast envelope | GO:0009535 chloroplast thylakoid membrane | GO:0009570 chloroplast stroma | GO:0022626 cytosolic ribosome | GO:0048046 apoplast	GO:0005507 copper ion binding | GO:0016984 ribulose-bisphosphate carboxylase activity | GO:0004497 monooxygenase activity	pfam00101 RuBisCO_small | pfam12338 RbcS	Elaeis	51953|Elaeis guineensis
TRINITY_DN140038_c1_g1_i4	761	-3.29705	-3.29705	2.38251	2.41755	1.76844	0.0255988	388	gi|672185368|ref|XP_008812802.1| PREDICTED: glutamine synthetase leaf isozyme, chloroplastic, partial	51	8.1e-22	GO:0009651 response to salt stress | GO:0009399 nitrogen fixation | GO:0006542 glutamine biosynthetic process | GO:0010150 leaf senescence | GO:0046686 response to cadmium ion	GO:0005618 cell wall | GO:0009506 plasmodesma | GO:0009941 chloroplast envelope | GO:0009535 chloroplast thylakoid membrane | GO:0009570 chloroplast stroma | GO:0022626 cytosolic ribosome | GO:0005886 plasma membrane | GO:0048046 apoplast	GO:0005507 copper ion binding | GO:0005524 ATP binding | GO:0004356 glutamate-ammonia ligase activity	-	Phoenix	42345|Phoenix dactylifera
TRINITY_DN139839_c2_g1_i4	762	-2.57684	-2.57684	2.47493	0.751568	1.33859	0.588592	614	gi|548844033|gb|ERN03671.1| hypothetical protein AMTR_s00144p00077420	111	3e-11	-	-	-	-	Amborella	13333|Amborella trichopoda
TRINITY_DN138770_c1_g2_i7	763	-0.944767	-0.944767	1.93317	1.69793	-0.944767	-0.796809	2334	gi|672133036|ref|XP_008790119.1| PREDICTED: clustered mitochondria protein homolog isoform X2	676	0.0	GO:0006278 RNA-dependent DNA replication | GO:0016556 mRNA modification	GO:0005829 cytosol	GO:0003964 RNA-directed DNA polymerase activity | GO:0003723 RNA binding	pfam13236 CLU	Phoenix	42345|Phoenix dactylifera
TRINITY_DN139532_c6_g1_i8	764	-2.86196	-2.49236	1.46299	1.49889	1.15729	1.23514	996	gi|695006094|ref|XP_009389524.1| PREDICTED: S-adenosylmethionine synthase 5	196	6.22e-126	GO:0006555 methionine metabolic process | GO:0009651 response to salt stress | GO:0009809 lignin biosynthetic process | GO:0006730 one-carbon metabolic process | GO:0006556 S-adenosylmethionine biosynthetic process | GO:0046686 response to cadmium ion | GO:0009409 response to cold | GO:0071281 cellular response to iron ion	GO:0005618 cell wall | GO:0005730 nucleolus | GO:0005829 cytosol | GO:0070062 extracellular vesicular exosome | GO:0009506 plasmodesma | GO:0005886 plasma membrane	GO:0004478 methionine adenosyltransferase activity | GO:0005507 copper ion binding | GO:0005524 ATP binding	pfam02773 S-AdoMet_synt_C	Musa	4641|Musa acuminata
[truncated: 182 more rows]

## Sheet: Sheet1
-3.4189	-3.4189	2.18214	2.35684	0.858044	1.44077
-2.17389	-2.49119	2.21157	2.62613	-2.49119	2.31858
-2.4634	-2.4634	1.76226	2.58554	0.344165	0.234823
[truncated: 943 more rows]
